# Supplementary material for: The Thermoanaerobacter Glycobiome Reveals Mechanisms of Pentose and Hexose Co-Utilization in Bacteria
Source: PLoS Genet. 2011 Oct 13;7(10):e1002318. doi: 10.1371/journal.pgen.1002318 (PMC3192829; doi:10.1371/journal.pgen.1002318)
Supplement: Table S1 — The 614 Genes Constituting the Reconstructed Genome-Wide Carbon Utilization Network of Thermoanaerobacter sp. X514. (XLS) [file pgen.1002318.s011.xls]

## Sheet: Moudle 1
gene ID	Degree	Annotation	COG	Module
Teth5140009	5	DNA gyrase subunit B	L	1
Teth5140011	4	NADH:flavin oxidoreductase/NADH oxidase	C	1
Teth5140027	2	signal peptidase I	U	1
Teth5140029	1	GDSL family lipase	null	1
Teth5140102	7	hypothetical protein	null	1
Teth5140103	2	UDP-N-acetylglucosamine 1-carboxyvinyltransferase	M	1
Teth5140138	1	D-isomer specific 2-hydroxyacid dehydrogenase, NAD-binding	HE	1
Teth5140153	2	xylose isomerase	null	1
Teth5140159	1	ROK family protein	KG	1
Teth5140198	1	RND family efflux transporter MFP subunit	null	1
Teth5140200	3	hypothetical protein	V	1
Teth5140280	28	ATPase	R	1
Teth5140392	2	hypothetical protein	null	1
Teth5140426	12	pantoate--beta-alanine ligase	H	1
Teth5140427	3	3-methyl-2-oxobutanoate hydroxymethyltransferase	H	1
Teth5140428	9	oxidoreductase domain-containing protein	S	1
Teth5140439	9	two component transcriptional regulator	TK	1
Teth5140440	6	integral membrane sensor signal transduction histidine kinase	null	1
Teth5140448	2	hypothetical protein	null	1
Teth5140451	2	flagellar hook-associated protein FlgK	N	1
Teth5140452	4	flagellar hook-associated protein FlgL	N	1
Teth5140458	3	DNA adenine methylase	L	1
Teth5140459	3	Type II site-specific deoxyribonuclease	null	1
Teth5140488	7	hypothetical protein	R	1
Teth5140489	9	peptidase M22, glycoprotease	O	1
Teth5140490	15	ribosomal-protein-alanine acetyltransferase	R	1
Teth5140491	1	putative DNA-binding/iron metalloprotein/AP endonuclease	O	1
Teth5140541	1	aspartyl/glutamyl-tRNA amidotransferase subunit B	J	1
Teth5140552	5	RdgB/HAM1 family non-canonical purine NTP pyrophosphatase	F	1
Teth5140677	6	Nitrilase/cyanide hydratase and apolipoprotein N-acyltransferase	R	1
Teth5140678	8	Nitrilase/cyanide hydratase and apolipoprotein N-acyltransferase	R	1
Teth5140797	6	carboxyl transferase	I	1
Teth5140798	3	hypothetical protein	null	1
Teth5140799	2	biotin/lipoyl attachment domain-containing protein	null	1
Teth5140812	6	dihydropteroate synthase	H	1
Teth5140813	21	2-amino-4-hydroxy-6- hydroxymethyldihydropteridine pyrophosphokinase	H	1
Teth5140814	16	putative 6-pyruvoyl tetrahydropterin synthase	H	1
Teth5140815	3	sugar fermentation stimulation protein A	R	1
Teth5140819	7	aminotransferase class-III	E	1
Teth5140831	8	hypothetical protein	null	1
Teth5140839	4	2-C-methyl-D-erythritol 4-phosphate cytidylyltransferase	I	1
Teth5140840	2	PGAP1 family protein	null	1
Teth5140841	2	2-C-methyl-D-erythritol 2,4-cyclodiphosphate synthase	I	1
Teth5140895	7	DNA-directed RNA polymerase subunit alpha	K	1
Teth5140896	6	ribosomal protein L17	J	1
Teth5140924	14	thioredoxin reductase	O	1
Teth5140928	1	ATPase	R	1
Teth5140934	5	hypothetical protein	S	1
Teth5140935	3	YbbR family protein	S	1
Teth5140949	2	phosphoglucosamine mutase	G	1
Teth5140964	10	alanine racemase	M	1
Teth5140968	5	transketolase domain-containing protein	G	1
Teth5140996	1	HEPN domain-containing protein	S	1
Teth51401036	4	cell division protein FtsA	D	1
Teth51401038	1	DNA polymerase beta subunit	null	1
Teth5141052	6	excinuclease ABC subunit B	L	1
Teth5141053	7	excinuclease ABC, A subunit	L	1
Teth5141060	7	putative hydrolase	ER	1
Teth5141061	3	ROK family glucokinase	KG	1
Teth5141078	3	D-isomer specific 2-hydroxyacid dehydrogenase, NAD-binding	CHR	1
Teth5141089	6	ROK family protein	KG	1
Teth5141095	10	Beta-galactosidase	G	1
Teth5141104	1	acetamidase/formamidase	C	1
Teth5141147	3	hypothetical protein	R	1
Teth5141177	14	phosphotransferase domain-containing protein	ER	1
Teth5141189	2	hypothetical protein	S	1
Teth5141197	4	RNA methyltransferase	J	1
Teth5141206	2	peptidase T	E	1
Teth5141207	5	nitroreductase	C	1
Teth5141211	13	homocysteine S-methyltransferase	E	1
Teth5141279	6	dipeptidyl aminopeptidase/acylaminoacyl-peptidase-like protein	R	1
Teth5141280	3	alkylhydroperoxidase	null	1
Teth5141281	3	patatin	R	1
Teth5141287	1	NUDIX hydrolase	F	1
Teth5141302	7	Cof-like hydrolase	R	1
Teth5141303	6	acylphosphatase	C	1
Teth5141305	6	DeoR family transcriptional regulator	K	1
Teth5141339	1	putative stage IV sporulation YqfD	null	1
Teth5141344	5	GTP-binding protein Era	R	1
Teth5141346	1	DNA repair protein RecO	L	1
Teth5141379	1	hypothetical protein	null	1
Teth5141420	11	L-serine dehydratase, iron-sulfur-dependent, beta subunit	E	1
Teth5141421	4	L-serine dehydratase, iron-sulfur-dependent, alpha subunit	E	1
Teth5141422	10	oligoendopeptidase F	E	1
Teth5141444	6	hypothetical protein	S	1
Teth5141445	2	CoA-binding domain-containing protein	R	1
Teth5141457	3	queuine tRNA-ribosyltransferase	J	1
Teth5141460	1	radical SAM domain-containing protein	R	1
Teth5141461	1	carbonic anhydrase	R	1
Teth5141462	4	preprotein translocase subunit SecD	U	1
Teth5141464	4	2-polyprenylphenol 6-hydroxylase	R	1
Teth5141465	4	single-stranded-DNA-specific exonuclease RecJ	L	1
Teth5141468	3	null	null	1
Teth5141469	2	D-tyrosyl-tRNA(Tyr) deacylase	J	1
Teth5141498	9	O-methyltransferase family protein	R	1
Teth5141510	3	hypothetical protein	null	1
Teth5141516	1	hypothetical protein	null	1
Teth5141517	18	shikimate kinase	E	1
Teth5141518	10	xylose isomerase domain-containing protein	L	1
Teth5141519	11	gamma-glutamyl kinase	E	1
Teth5141520	24	gamma-glutamyl phosphate reductase	E	1
Teth5141521	14	3-dehydroquinate dehydratase	E	1
Teth5141522	11	peptidase M24	E	1
Teth5141534	7	transcription antitermination protein NusB	K	1
Teth5141537	2	exodeoxyribonuclease VII, small subunit	null	1
Teth5141540	3	1-deoxy-D-xylulose-5-phosphate synthase	HI	1
Teth5141541	14	hemolysin A	J	1
Teth5141542	7	ATP-NAD/AcoX kinase	G	1
Teth5141543	11	arginine repressor	K	1
Teth5141544	11	DNA repair protein RecN	L	1
Teth5141565	1	peptidase M50	R	1
Teth5141606	7	4-hydroxy-3-methylbut-2-enyl diphosphate reductase	IM	1
Teth5141607	5	RNA-binding S1 domain-containing protein	J	1
Teth5141611	2	DNA mismatch repair protein MutS	L	1
Teth5141641	11	bifunctional riboflavin kinase/FMN adenylyltransferase	H	1
Teth5141642	11	tRNA pseudouridine synthase B	J	1
Teth5141643	26	phosphoesterase domain-containing protein	R	1
Teth5141644	8	ribosome-binding factor A	J	1
Teth5141645	2	translation initiation factor IF-2	J	1
Teth5141646	16	ribosomal protein L7Ae/L30e/S12e/Gadd45	J	1
Teth5141647	17	hypothetical protein	K	1
Teth5141648	17	transcription elongation factor NusA	K	1
Teth5141649	4	hypothetical protein	S	1
Teth5141651	4	glycosyl transferase family protein	M	1
Teth5141653	2	putative membrane-associated zinc metalloprotease	M	1
Teth5141654	1	1-deoxy-D-xylulose 5-phosphate reductoisomerase	I	1
Teth5141672	1	GTP-binding signal recognition particle	N	1
Teth5141715	11	signal recognition particle-docking protein FtsY	U	1
Teth5141730	3	hypothetical protein	R	1
Teth5141734	1	nucleoside recognition domain-containing protein	S	1
Teth5141735	1	hypothetical protein	null	1
Teth5141739	1	small acid-soluble spore protein, alpha/beta type	null	1
Teth5141740	12	degV family protein	S	1
Teth5141743	9	hypothetical protein	S	1
Teth5141748	12	ribosome small subunit-dependent GTPase A	R	1
Teth5141749	12	protein kinase	RTKL	1
Teth5141750	4	protein phosphatase 2C domain-containing protein	T	1
Teth5141753	4	peptidase, membrane zinc metallopeptidase, putative	R	1
Teth5141754	14	hypothetical protein	S	1
Teth5141755	5	methionyl-tRNA formyltransferase	J	1
Teth5141757	5	peptide deformylase	J	1
Teth5141758	2	primosomal protein N'	L	1
Teth5141759	4	phosphopantothenoylcysteine decarboxylase/phosphopantothenate--cysteine ligase	H	1
Teth5141760	5	DNA-directed RNA polymerase subunit omega	K	1
Teth5141761	2	guanylate kinase	F	1
Teth5141762	10	hypothetical protein	S	1
Teth5141763	3	hypothetical protein	S	1
Teth5141766	1	hypothetical protein	null	1
Teth5141820	5	AIR synthase-like protein	O	1
Teth5141823	2	GCN5-related N-acetyltransferase	J	1
Teth5141824	2	hypothetical protein	R	1
Teth5141827	2	type III restriction enzyme, res subunit	V	1
Teth5141884	1	L-fuculose phosphate aldolase	G	1
Teth5141891	9	hypothetical protein	S	1
Teth5141893	1	hypothetical protein	null	1
Teth5141900	5	hypothetical protein	null	1
Teth5141983	1	GTP-binding protein EngA	R	1
Teth5141992	2	phosphate ABC transporter, ATPase subunit	P	1
Teth5142004	6	cell division protein FtsA	D	1
Teth5142016	2	cell division protein FtsL	null	1
Teth5142025	10	aminotransferase, class V	E	1
Teth5142041	12	putative aminopeptidase 1	E	1
Teth5142045	10	hypothetical protein	S	1
Teth5142093	4	beta-lactamase domain-containing protein	R	1
Teth5142122	12	hypothetical protein	S	1
Teth5142123	5	radical SAM domain-containing protein	C	1
Teth5142125	5	peptidase M23B	null	1
Teth5142129	3	septum site-determining protein MinD	D	1
Teth5142131	14	penicillin-binding protein, transpeptidase	M	1
Teth5142135	6	DNA repair protein RadC	L	1
Teth5142153	11	nicotinate phosphoribosyltransferase	H	1
Teth5142163	6	prevent-host-death family protein	null	1
Teth5142165	3	DNA polymerase beta subunit	null	1
Teth5142166	2	hypothetical protein	null	1
Teth5142167	1	ABC-type multidrug transport system ATPase component-like protein	null	1
Teth5142175	1	GntR family transcriptional regulator	KE	1
Teth5142180	4	ABC transporter related	null	1
Teth5142181	1	ABC transporter related	V	1
Teth5142185	2	dihydrodipicolinate reductase	E	1
Teth5142186	3	tetrahydrodipicolinate succinyltransferase domain-containing protein	E	1
Teth5142187	2	ATP:corrinoid adenosyltransferase BtuR/CobO/CobP	H	1
Teth5142217	1	integral membrane sensor signal transduction histidine kinase	null	1
Teth5142219	1	NCAIR mutase (PurE)-related protein-like protein	R	1
Teth5142245	4	hypothetical protein	null	1
Teth5142246	15	chromosome segregation ATPase-like protein	null	1
Teth5142247	12	hypothetical protein	null	1
Teth5142270	2	hypothetical protein	null	1
Teth5142272	7	plasmid pRiA4b ORF-3 family protein	null	1
Teth5142297	9	hypothetical protein	GER	1
Teth5142298	8	ribosome biogenesis GTP-binding protein YsxC	R	1
Teth5142299	7	ATP-dependent protease La	O	1
Teth5142300	13	ATP-dependent protease ATP-binding subunit ClpX	O	1
Teth5142319	1	peptidase S51, dipeptidase E	E	1
Teth5142373	1	hypothetical protein	null	1
Teth5142374	2	hypothetical protein	null	1
Teth5142380	7	hypothetical protein	null	1

## Sheet: Module 2
gene ID	Degree	Annotation	COG	Module
Teth5141219	1	hypothetical protein	null	2
Teth5141220	4	hypothetical protein	null	2
Teth5141221	3	restriction modification system DNA specificity subunit	V	2
Teth5141222	4	N-6 DNA methylase	V	2
Teth5141225	3	hypothetical protein	null	2
Teth5141226	4	DNA binding domain-containing protein	null	2
Teth5141228	1	hypothetical protein	null	2

## Sheet: Module 3
gene ID	Degree	Annotation	COG	Module
Teth5140010	3	DNA gyrase, A subunit	L	3
Teth5140115	2	4Fe-4S ferredoxin iron-sulfur binding domain-containing protein	R	3
Teth5140140	2	TrkH family potassium uptake protein	P	3
Teth5140141	2	TrkA domain-containing protein	P	3
Teth5140195	2	DNA-directed DNA polymerase	L	3
Teth5140205	3	SMC domain-containing protein	L	3
Teth5140241	2	iron-containing alcohol dehydrogenase	C	3
Teth5140251	2	putative CoA-substrate-specific enzyme activase	I	3
Teth5140447	1	phosphoribosyltransferase	R	3
Teth5140502	2	ferredoxin-NADP(+) reductase subunit alpha	HC	3
Teth5140504	4	null	null	3
Teth5140537	2	ATP-dependent DNA helicase PcrA	L	3
Teth5140538	5	DNA ligase, NAD-dependent	L	3
Teth5140551	6	ribonuclease PH	J	3
Teth5140553	5	phosphodiesterase	R	3
Teth5140758	3	glycoside hydrolase 15-related	G	3
Teth5140793	1	ATP-dependent metalloprotease FtsH	O	3
Teth5140818	5	hypothetical protein	null	3
Teth5140820	1	hypothetical protein	null	3
Teth5140961	1	4'-phosphopantetheinyl transferase	I	3
Teth5140962	5	carbohydrate kinase, YjeF related protein	G	3
Teth5140963	1	Outer membrane lipoprotein-sorting protein-like protein	null	3
Teth5141046	1	cell division ATP-binding protein FtsE	D	3
Teth5141056	8	peptidoglycan glycosyltransferase	M	3
Teth5141057	1	excinuclease ABC subunit C	L	3
Teth5141059	4	HPr kinase/phosphorylase	T	3
Teth5141088	3	UDP-glucose 4-epimerase	M	3
Teth5141124	1	methyltransferase type 11	QR	3
Teth5141130	2	biotin synthase	H	3
Teth5141176	9	UDP-N-acetylenolpyruvoylglucosamine reductase	M	3
Teth5141178	3	hypothetical protein	R	3
Teth5141194	5	6-phosphofructokinase	G	3
Teth5141282	1	hypothetical protein	null	3
Teth5141283	6	hypothetical protein	null	3
Teth5141284	2	recombination factor protein RarA	L	3
Teth5141290	3	phosphoribulokinase/uridine kinase	F	3
Teth5141314	1	RNA polymerase sigma factor RpoD	K	3
Teth5141345	4	deoxyribose-phosphate aldolase	F	3
Teth5141380	1	aldehyde ferredoxin oxidoreductase	C	3
Teth5141403	1	Ste24 endopeptidase	O	3
Teth5141404	1	radical SAM domain-containing protein	C	3
Teth5141455	4	hypothetical protein	null	3
Teth5141496	1	hypothetical protein	S	3
Teth5141511	3	hypothetical protein	null	3
Teth5141512	3	hypothetical protein	null	3
Teth5141515	3	fimbrial assembly family protein	null	3
Teth5141548	4	hypothetical protein	null	3
Teth5141551	8	hypothetical protein	null	3
Teth5141552	7	NUDIX hydrolase	LR	3
Teth5141553	1	hypothetical protein	S	3
Teth5141566	8	chromosome segregation and condensation protein ScpA	S	3
Teth5141567	3	putative transcriptional regulator	K	3
Teth5141568	2	hypothetical protein	S	3
Teth5141569	1	hypothetical protein	null	3
Teth5141600	2	phosphoglycerate mutase	G	3
Teth5141612	9	DNA mismatch repair protein	L	3
Teth5141624	1	metallophosphoesterase	S	3
Teth5141627	3	recombinase A	L	3
Teth5141628	6	competence damage-inducible protein A	R	3
Teth5141630	3	MiaB-like tRNA modifying enzyme YliG	J	3
Teth5141631	8	cell divisionFtsK/SpoIIIE	D	3
Teth5141650	7	DNA polymerase III PolC	L	3
Teth5141652	3	4-hydroxy-3-methylbut-2-en-1-yl diphosphate synthase	I	3
Teth5141661	1	30S ribosomal protein S2	J	3
Teth5141700	2	DNA topoisomerase I	L	3
Teth5141723	6	3-oxoacyl-(acyl-carrier-protein) reductase	null	3
Teth5141725	4	2-nitropropane dioxygenase, NPD	R	3
Teth5141737	3	putative methyltransferase	L	3
Teth5141741	8	ATP-dependent DNA helicase RecG	LK	3
Teth5141742	4	Dak phosphatase	R	3
Teth5141747	3	ribulose-phosphate 3-epimerase	G	3
Teth5141778	3	tartrate/fumarate subfamily Fe-S type hydro-lyase beta subunit	C	3
Teth5141828	3	site-specific DNA-methyltransferase (adenine-specific)	L	3
Teth5141860	2	cystathionine gamma-synthase	E	3
Teth5141881	3	aIF-2BI family translation initiation factor	J	3
Teth5141882	3	alcohol dehydrogenase	ER	3
Teth5141890	3	protein of unknown function YGGT	null	3
Teth5141892	4	alanine racemase domain-containing protein	R	3
Teth5142006	2	hypothetical protein	S	3
Teth5142020	5	peptidase M16 domain-containing protein	R	3
Teth5142022	4	GTP-dependent nucleic acid-binding protein EngD	J	3
Teth5142053	1	ribosomal protein L35	null	3
Teth5142054	2	translation initiation factor IF-3	J	3
Teth5142055	1	chorismate synthase	E	3
Teth5142154	4	lytic transglycosylase, catalytic	M	3
Teth5142155	1	dephospho-CoA kinase	H	3
Teth5142188	2	single-stranded DNA-binding protein	L	3
Teth5142220	2	ExsB family protein	R	3
Teth5142237	6	UTP-glucose-1-phosphate uridylyltransferase GalU	M	3
Teth5142238	1	phosphomannomutase	G	3
Teth5142259	1	heat shock protein HtpX	O	3
Teth5142278	2	glycosyl transferase, group 1	null	3
Teth5142279	2	Serine acetyltransferase-like protein	null	3
Teth5142281	1	glycosyl transferase, group 1	null	3
Teth5142328	3	NifU family SUF system FeS assembly protein	C	3
Teth5142340	1	hypothetical protein	S	3
Teth5142341	1	hypothetical protein	null	3
Teth5142343	2	UDP-N-acetylglucosamine 1-carboxyvinyltransferase	M	3

## Sheet: Module 4
gene ID	Degree	Annotation	COG	Module
Teth5140262	8	PTS system lactose/cellobiose family IIC subunit	G	4
Teth5140263	7	YdjC family protein	S	4
Teth5140264	4	phosphotransferase system, lactose/cellobiose-specific IIB subunit	G	4
Teth5140265	7	phosphotransferase system PTS, lactose/cellobiose-specific IIA subunit	G	4
Teth5140266	7	glycoside hydrolase family protein	G	4
Teth5140267	8	Beta-glucosidase	G	4
Teth5140703	7	XRE family transcriptional regulator	K	4
Teth5140704	5	hypothetical protein	null	4
Teth5140705	2	hypothetical protein	null	4
Teth5140706	12	hypothetical protein	null	4
Teth5140707	11	hypothetical protein	null	4
Teth5140708	23	hypothetical protein	null	4
Teth5140709	19	hypothetical protein	null	4
Teth5140710	18	hypothetical protein	null	4
Teth5140711	13	hypothetical protein	null	4
Teth5140712	28	hypothetical protein	null	4
Teth5140713	25	hypothetical protein	null	4
Teth5140714	25	Type IV secretory pathway VirB4 components-like protein	U	4
Teth5140715	18	hypothetical protein	null	4
Teth5140716	22	hypothetical protein	null	4
Teth5140717	17	peptidase M23B	null	4
Teth5140718	30	hypothetical protein	null	4
Teth5140719	19	hypothetical protein	null	4
Teth5140720	16	SAF domain-containing protein	null	4
Teth5140721	28	ATPase involved in chromosome partitioning-like protein	null	4
Teth5140722	17	type II secretion system protein E	U	4
Teth5140723	26	type II secretion system protein	null	4
Teth5140725	25	hypothetical protein	null	4
Teth5140726	27	hypothetical protein	null	4
Teth5140727	25	hypothetical protein	null	4
Teth5140728	25	hypothetical protein	null	4
Teth5140729	16	hypothetical protein	null	4
Teth5140730	25	peptidoglycan binding domain-containing protein	null	4
Teth5140731	24	peptidase A24A, prepilin type IV	null	4
Teth5140732	27	metal dependent phosphohydrolase	null	4
Teth5140733	25	hypothetical protein	null	4
Teth5140734	26	hypothetical protein	null	4
Teth5140735	27	radical SAM domain-containing protein	L	4
Teth5140736	26	hypothetical protein	null	4
Teth5140737	25	hypothetical protein	null	4
Teth5140738	25	Type IV secretory pathway VirD4 components-like protein	null	4
Teth5141674	8	flagellar biosynthetic protein FlhB	NU	4

## Sheet: Module 5
gene ID	Degree	Annotation	COG	Module
Teth5140297	5	transport system permease protein	P	5
Teth5140298	10	ABC transporter related	PH	5
Teth5140299	5	cobyrinic acid a,c-diamide synthase	H	5
Teth5140300	9	cobyric acid synthase	H	5
Teth5140301	13	cobalamin biosynthesis protein CobD	H	5
Teth5140303	6	hypothetical protein	null	5
Teth5140304	17	putative L-threonine-O-3-phosphate decarboxylase	E	5
Teth5140305	9	adenosylcobinamide kinase/adenosylcobinamide-phosphate guanylyltransferase	H	5
Teth5140306	2	cobalamin synthase	H	5
Teth5140307	10	cobalamin (vitamin B12) biosynthesis CbiX protein	S	5
Teth5140308	12	precorrin-8X methylmutase CbiC/CobH	H	5
Teth5140310	6	precorrin-6y C5,15-methyltransferase (decarboxylating), CbiE subunit	H	5
Teth5140311	7	precorrin-6Y C5,15-methyltransferase (decarboxylating), CbiT subunit	H	5
Teth5140312	10	precorrin-2 C20-methyltransferase	H	5
Teth5140313	6	precorrin-4 C11-methyltransferase	H	5
Teth5140314	5	cobalamin biosynthesis protein CbiG	H	5
Teth5140315	3	precorrin-3B C17-methyltransferase	H	5
Teth5140316	6	precorrin-6x reductase	H	5
Teth5140317	6	glutamyl-tRNA reductase	H	5
Teth5140319	3	uroporphyrin-III C-methyltransferase	H	5
Teth5140320	2	delta-aminolevulinic acid dehydratase	H	5
Teth5140323	2	cobalt transport protein CbiM	P	5
Teth5140324	2	cobalt transport protein	P	5
Teth5140325	2	cobalt ABC transporter, inner membrane subunit CbiQ	P	5
Teth5140326	1	cobalt ABC transporter, ATPase subunit	P	5
Teth5141292	8	hypothetical protein	null	5
Teth5141405	3	glycerophosphodiester phosphodiesterase	C	5
Teth5141406	1	major facilitator transporter	null	5
Teth5141513	4	hypothetical protein	null	5
Teth5141514	1	Tfp pilus assembly protein ATPase PilM-like protein	NU	5
Teth5141549	2	glycosyl transferase family protein	M	5
Teth5141693	3	flagellar M-ring protein FliF	NU	5
Teth5141694	3	flagellar hook-basal body protein FliE	NU	5
Teth5141695	2	flagellar basal-body rod protein FlgC	N	5
Teth5141696	4	flagellar basal-body rod protein FlgB	N	5
Teth5141716	2	chromosome segregation protein SMC	D	5
Teth5141721	2	beta-ketoacyl synthase	IQ	5
Teth5141927	6	hypothetical protein	null	5
Teth5141929	10	hypothetical protein	null	5
Teth5141931	7	cobalamin biosynthesis protein CobD	H	5
Teth5141932	7	ABC transporter related	PH	5
Teth5141933	4	transport system permease protein	P	5
Teth5141934	3	periplasmic binding protein	P	5

## Sheet: Module 6
gene ID	Degree	Annotation	COG	Module
Teth5141161	3	regulatory protein, ArsR	K	6
Teth5141162	3	heavy metal translocating P-type ATPase	P	6
Teth5141163	3	Heavy metal transport/detoxification protein	null	6
Teth5141166	2	ATPase, P-type (transporting), HAD superfamily, subfamily IC	P	6
Teth5141275	1	regulatory protein, ArsR	K	6
Teth5141276	2	heavy metal translocating P-type ATPase	P	6

## Sheet: Module 7
gene ID	Degree	Annotation	COG	Module
Teth5140575	6	DeoR family transcriptional regulator	KG	7
Teth5140576	6	1-phosphofructokinase	G	7
Teth5140577	5	putative PTS IIA-like nitrogen-regulatory protein PtsN	GT	7
Teth5140578	6	PTS system, fructose subfamily, IIC subunit	G	7
Teth5140823	7	transcriptional antiterminator, BglG	K	7
Teth5140824	5	putative PTS IIA-like nitrogen-regulatory protein PtsN	GT	7
Teth5140825	3	PTS system, fructose subfamily, IIC subunit	G	7
Teth5140826	7	PTS system, fructose-specific, IIB subunnit	G	7
Teth5141851	3	sodium pump decarboxylase, gamma subunit	null	7
Teth5141852	1	glyoxalase/bleomycin resistance protein/dioxygenase	E	7
Teth5141853	3	LAO/AO transport system ATPase	E	7
Teth5141854	2	cobalamin B12-binding domain-containing protein	I	7
Teth5141855	2	methylmalonyl-CoA mutase, large subunit	I	7

## Sheet: Module 8
gene ID	Degree	Annotation	COG	Module
Teth5140154	12	xylulokinase	G	8
Teth5140155	20	D-xylose ABC transporter, periplasmic substrate-binding protein	G	8
Teth5140157	28	ABC transporter related	G	8
Teth5140158	1	monosaccharide-transporting ATPase	G	8
Teth5140166	3	monosaccharide-transporting ATPase	G	8
Teth5140176	5	hypothetical protein	null	8
Teth5140199	11	ABC transporter related	V	8
Teth5140224	19	response regulator receiver protein	T	8
Teth5140225	2	monosaccharide-transporting ATPase	G	8
Teth5140268	24	PTS system, mannitol-specific IIC subunit	G	8
Teth5140269	17	transcriptional antiterminator, BglG	K	8
Teth5140270	34	phosphoenolpyruvate-dependent sugar phosphotransferase system, EIIA 2	G	8
Teth5140271	5	mannitol-1-phosphate 5-dehydrogenase	G	8
Teth5140272	26	5'-nucleotidase domain-containing protein	F	8
Teth5140274	30	hypothetical protein	R	8
Teth5140275	3	hypothetical protein	null	8
Teth5140281	11	hypothetical protein	R	8
Teth5140282	36	hypothetical protein	null	8
Teth5140318	13	porphobilinogen deaminase	H	8
Teth5140402	32	ABC transporter related	R	8
Teth5140403	12	inner-membrane translocator	R	8
Teth5140404	28	inner-membrane translocator	R	8
Teth5140405	13	pseudo	null	8
Teth5140406	21	pseudo	null	8
Teth5140407	27	cytidine deaminase	F	8
Teth5140408	21	phosphopentomutase	G	8
Teth5140409	31	pyrimidine-nucleoside phosphorylase	F	8
Teth5140795	1	formate--tetrahydrofolate ligase	F	8
Teth5140816	3	peptidase S9 prolyl oligopeptidase	E	8
Teth5140828	34	elongation factor G	J	8
Teth5140908	27	hypothetical protein	null	8
Teth5140936	4	butyrate kinase	C	8
Teth5140937	8	phosphate butyryltransferase	C	8
Teth5140938	12	Glu/Leu/Phe/Val dehydrogenase, C terminal	E	8
Teth5140939	7	butyrate kinase	C	8
Teth5140940	26	hypothetical protein	null	8
Teth5140941	17	4Fe-4S ferredoxin iron-sulfur binding domain-containing protein	C	8
Teth5140942	20	2-ketoisovalerate ferredoxin reductase	C	8
Teth5140943	5	thiamine pyrophosphate binding domain-containing protein	C	8
Teth5140945	17	phosphate butyryltransferase	C	8
Teth5140946	11	thiamine pyrophosphate binding domain-containing protein	C	8
Teth5140947	5	indolepyruvate oxidoreductase subunit beta	C	8
Teth5140950	2	glucosamine--fructose-6-phosphate aminotransferase	M	8
Teth5140969	3	transketolase, central region	G	8
Teth5140986	29	xylose isomerase domain-containing protein	null	8
Teth5140988	20	oxidoreductase domain-containing protein	R	8
Teth5140989	8	ABC transporter related	G	8
Teth5140990	11	monosaccharide-transporting ATPase		8
Teth5140991	7	xylose isomerase domain-containing protein		8
Teth5140992	21	ROK family glucokinase	KG	8
Teth5140995	1	null	null	8
Teth5141019	10	MIP family channel protein	G	8
Teth5141020	1	glycerol kinase	C	8
Teth5141021	12	FAD dependent oxidoreductase	R	8
Teth5141022	4	FAD-dependent pyridine nucleotide-disulphide oxidoreductase	R	8
Teth5141023	7	hypothetical protein	S	8
Teth5141024	10	sigma-54 dependent trancsriptional regulator	KT	8
Teth5141028	28	beta-lactamase domain-containing protein	J	8
Teth5141029	33	2-alkenal reductase	O	8
Teth5141030	3	hypothetical protein	null	8
Teth5141109	1	hypothetical protein	R	8
Teth5141217	5	hypothetical protein	null	8
Teth5141218	9	hypothetical protein	V	8
Teth5141285	3	phosphoenolpyruvate carboxykinase (ATP)	C	8
Teth5141291	17	hypothetical protein	null	8
Teth5141338	1	hypothetical protein	null	8
Teth5141349	26	signal-transduction protein	R	8
Teth5141350	45	hypothetical protein	S	8
Teth5141351	34	pyruvate phosphate dikinase	G	8
Teth5141363	11	hypothetical protein	null	8
Teth5141364	5	radical SAM domain-containing protein	R	8
Teth5141371	3	ABC transporter related	V	8
Teth5141381	3	radical SAM domain-containing protein	R	8
Teth5141383	5	UBA/THIF-type NAD/FAD binding protein	H	8
Teth5141385	2	molybdopterin-guanine dinucleotide biosynthesis protein B	H	8
Teth5141390	8	molybdenum cofactor synthesis domain-containing protein	H	8
Teth5141391	14	molybdenum cofactor synthesis domain-containing protein	H	8
Teth5141392	25	molybdenum cofactor biosynthesis protein A	H	8
Teth5141393	19	molybdenum cofactor biosynthesis protein C	H	8
Teth5141394	17	MOSC domain-containing protein	S	8
Teth5141395	8	ABC-type molybdate transport system periplasmic component-like protein	P	8
Teth5141396	15	ABC-type sulfate transport system permease component-like protein	O	8
Teth5141397	12	ABC-type sugar transport systems ATPase components-like protein	null	8
Teth5141398	6	ABC-type nitrate/sulfonate/bicarbonate transport system ATPase component-like protein	null	8
Teth5141399	8	MOSC domain-containing protein	S	8
Teth5141400	10	Fis family transcriptional regulator	null	8
Teth5141401	2	alpha/beta fold family hydrolase/acetyltransferase-like protein	R	8
Teth5141463	1	preprotein translocase subunit SecF	U	8
Teth5141545	4	peptidase S55, SpoIVB	M	8
Teth5141574	2	hypothetical protein	null	8
Teth5141588	4	2-oxoglutarate ferredoxin oxidoreductase subunit beta	C	8
Teth5141589	26	pyruvate/ketoisovalerate oxidoreductase, gamma subunit	C	8
Teth5141590	17	RpiR family transcriptional regulator	K	8
Teth5141591	11	Glu/Leu/Phe/Val dehydrogenase, C terminal	E	8
Teth5141788	9	glycosidase, PH1107-related	G	8
Teth5141789	26	glycosidase, PH1107-related	G	8
Teth5141790	32	glycoside hydrolase family protein	G	8
Teth5141791	35	hypothetical protein	null	8
Teth5141792	37	oligopeptide/dipeptide ABC transporter, ATPase subunit	E	8
Teth5141793	34	oligopeptide/dipeptide ABC transporter, ATPase subunit	EP	8
Teth5141794	29	binding-protein-dependent transport systems inner membrane component	EP	8
Teth5141795	34	binding-protein-dependent transport systems inner membrane component	EP	8
Teth5141796	25	extracellular solute-binding protein	E	8
Teth5141803	3	hypothetical protein	null	8
Teth5141833	4	hypothetical protein	null	8
Teth5141834	41	hypothetical protein	null	8
Teth5141835	16	hypothetical protein	null	8
Teth5141836	6	hypothetical protein	null	8
Teth5141837	3	hypothetical protein	null	8
Teth5141912	3	hypothetical protein	null	8
Teth5141913	31	hypothetical protein	null	8
Teth5141914	12	aldehyde dehydrogenase	C	8
Teth5141915	1	cupin 2 domain-containing protein	G	8
Teth5141935	21	iron-containing alcohol dehydrogenase	C	8
Teth5141936	20	acetate kinase	C	8
Teth5141937	21	ethanolamine utilization protein-like protein	E	8
Teth5141938	16	microcompartments protein	E	8
Teth5141939	18	microcompartments protein	QC	8
Teth5141940	11	MIP family channel protein	G	8
Teth5141942	17	aldehyde dehydrogenase	C	8
Teth5141943	18	ATP--cobalamin adenosyltransferase	S	8
Teth5141944	11	ethanolamine utilization protein EutN/carboxysome structural protein Ccml	QC	8
Teth5141945	18	hypothetical protein	null	8
Teth5141946	3	ethanolamine utilization protein EutJ family protein	E	8
Teth5141947	16	propanediol utilization protein	Q	8
Teth5141948	13	microcompartments protein	null	8
Teth5141949	8	hypothetical protein	null	8
Teth5141950	12	hypothetical protein	null	8
Teth5141951	21	dehydratase, small subunit	Q	8
Teth5141952	19	dehydratase, medium subunit	null	8
Teth5141953	21	glycerol dehydratase	Q	8
Teth5141954	7	microcompartments protein	E	8
Teth5141955	11	microcompartments protein	QC	8
Teth5142262	18	addiction module antitoxin	S	8
Teth5142263	19	prevent-host-death family protein	D	8
Teth5142381	1	hypothetical protein	null	8
Teth5142382	5	phosphoesterase domain-containing protein	null	8
Teth5142410	1	single-stranded nucleic acid binding R3H domain-containing protein	R	8

## Sheet: Module 9
gene ID	Degree	Annotation	COG	Module
Teth5140651	1	glutamate synthase (NADPH), homotetrameric	ER	9
Teth5142363	2	V-type ATP synthase subunit B	C	9
Teth5142364	2	ATP synthase, A subunit	C	9
Teth5142365	1	V-type ATP synthase subunit F	C	9
Teth5142366	5	V-type ATP synthase subunit C	C	9
Teth5142368	1	V-type ATP synthase subunit K	C	9

## Sheet: Module 10
gene ID	Degree	Annotation	COG	Module
Teth5140860	1	DNA-directed RNA polymerase subunit beta'	K	10
Teth5140862	3	30S ribosomal protein S12	J	10
Teth5140863	2	30S ribosomal protein S7	J	10
Teth5140864	7	translation elongation factor G	J	10
Teth5140866	1	30S ribosomal protein S10	J	10
Teth5140867	6	50S ribosomal protein L3	J	10
Teth5140868	4	50S ribosomal protein L4	J	10
Teth5140869	7	ribosomal protein L25/L23	J	10
Teth5140870	6	50S ribosomal protein L2	J	10
Teth5140871	5	ribosomal protein S19	J	10
Teth5140872	5	50S ribosomal protein L22	J	10
Teth5140873	8	30S ribosomal protein S3	J	10
Teth5140874	2	50S ribosomal protein L16	J	10
Teth5140875	5	50S ribosomal protein L29	J	10
Teth5140876	7	ribosomal protein S17	J	10
Teth5140877	6	ribosomal protein L14	J	10
Teth5140878	15	50S ribosomal protein L24	J	10
Teth5140879	9	50S ribosomal protein L5	J	10
Teth5140880	7	30S ribosomal protein S14	J	10
Teth5140881	7	ribosomal protein S8	J	10
Teth5140882	5	50S ribosomal protein L6	J	10
Teth5140883	7	50S ribosomal protein L18	J	10
Teth5140884	6	ribosomal protein S5	J	10
Teth5140885	4	ribosomal protein L15	J	10
Teth5140886	1	preprotein translocase subunit SecY	U	10
Teth5140887	2	adenylate kinase	F	10
Teth5140888	6	methionine aminopeptidase, type I	J	10
Teth5140889	11	hypothetical protein	J	10
Teth5140890	5	translation initiation factor IF-1	J	10
Teth5140891	7	50S ribosomal protein L36	J	10
Teth5140892	7	30S ribosomal protein S13	J	10
Teth5140893	1	30S ribosomal protein S11	J	10
Teth5140894	5	30S ribosomal protein S4	J	10
Teth5141671	10	cobyrinic acid a,c-diamide synthase	D	10
Teth5141683	1	flagellar FlbD family protein	N	10
Teth5141888	7	DivIVA family protein	D	10
Teth5142008	5	UDP-N-acetylglucosamine 1-carboxyvinyltransferase	M	10
Teth5142009	3	undecaprenyldiphospho-muramoylpentapeptide beta-N- acetylglucosaminyltransferase	M	10
Teth5142010	1	stage V sporulation protein E	D	10
Teth5142011	4	UDP-N-acetylmuramoylalanine--D-glutamate ligase	M	10
Teth5142012	1	phospho-N-acetylmuramoyl-pentapeptide- transferase	M	10
Teth5142145	2	Fe-S cluster domain-containing protein	R	10
Teth5142146	1	putative anti-sigma regulatory factor, serine/threonine protein kinase	T	10
Teth5142147	4	hypothetical protein	null	10
Teth5142161	3	hypothetical protein	S	10
Teth5142162	5	hypothetical protein	null	10

[truncated: 3 more sheets: Module 11, Module 12, Module 13]
