# Supplementary material for: The Thermoanaerobacter Glycobiome Reveals Mechanisms of Pentose and Hexose Co-Utilization in Bacteria
Source: PLoS Genet. 2011 Oct 13;7(10):e1002318. doi: 10.1371/journal.pgen.1002318 (PMC3192829; doi:10.1371/journal.pgen.1002318)
Supplement: Table S13 — Complete List of Probes and Genes on the Thermoanaerobacter sp. X514 Whole-Genome Microarray for Gene Expression Profiling. (XLS) [file pgen.1002318.s023.xls]

## Sheet: Probes
Table S13. Complete List of Probes and Genes on the Thermoanaerobacter sp. X514 Whole-Genome Microarray for Gene Expression Profiling.
Gene	Template	Target	Probe Start Position	Probe Sequence
Teth5140001	Teth5140001	Teth5140001	80	CCTGGCTAGTTCACATAAAACCCTTAGCAATTATTGATGATGTGTTATTTTTAAGCACTCCTAATACTTT
Teth5140002	Teth5140002	Teth5140002	662	ACCACACTGCTAATCAAGTGTTATTCCAAATTGAAAATACAAAGGTAATATCGAGGCTTTTAGAAGGAAG
Teth5140003	Teth5140003	Teth5140003	31	ATTACCTTAGGGCAATTTTTAAAGTATATGAAAATATGTCAAACTGGAGGACAAGCAAAGCAATTTATTT
Teth5140004	Teth5140004	Teth5140004	362	ATTTAAACATAATAAAAGAAGGACCTTCCCATCGCAGAAAATATCTGGATTCTTGTATATCTGTTGTTGA
Teth5140005	Teth5140005	Teth5140005	37	GACAAAGACATTATAGCTATTTTTGACATGAGTGTTGTAACTACTTCGGAGGCTACTGTGCAATTTTTAA
Teth5140006	Teth5140006	Teth5140006	455	TTTTATATGAGTCTTACCCTTTTTTCATAGGAATGAACGATTATCACACTTATGGAATATTTTTAGACAA
Teth5140007	Teth5140007	Teth5140007	635	TAAAGAGAAAATATGGCAAAGTAGAATTAACTCCTTTGGATGACTCCTTAGAACAACAAGCTAAACAATC
Teth5140008	Teth5140008	Teth5140008	573	TGATGACAACATTGAAGGAATTAACTCATCTTCTTTTGAACAAAAATACTGTCCTATTTGTGGCCACAAA
Teth5140009	Teth5140009	Teth5140009	938	AAGATGTAAGAGAGGGCTTGACTGCTATTGTAAGTGTAAAGTTAAAAAACCCACAGTTTGAAGGCCAGAC
Teth5140010	Teth5140010	Teth5140010	125	AACCAGTTCATAGAAGAATTCTTTATGCGATGAATGAGTTAGGATTAACTCCTGATAAGCCATATAAAAA
Teth5140011	Teth5140011	Teth5140011	885	TCTTTCAAATGAAAGGGCAGACTTGGTTGCACTCGGAAGAGAACTTTTAAGAAATCCCTATTGGGTTTTA
Teth5140012	Teth5140012	Teth5140012	319	TTTAGAGCAAAAGTTATAGACATTTCCATCGACTCATTAATCGTAGAACTTACCGGAGATAGTGAAAAGA
Teth5140013	Teth5140013	Teth5140013	702	TATAGTTGACCTCATATACGAAGGCGGTTTTAGTTATATGAGATATTCTATTTCGGATACTGCAGAATTT
Teth5140014	Teth5140014	Teth5140014	550	CTCATAAAATACATCAGAAATAATGTTCCCAACATCGATGGAGTAATGATAAGTGCTCATTGTCACAATG
Teth5140015	Teth5140015	Teth5140015	242	TGAGAAAATTTGCAAAAAAACATGGAATAGTGAATTTCTTTGAAGTAGGGCAAATGGGGATAGAGCACGC
Teth5140016	Teth5140016	Teth5140016	14	CCATAAAATATGGGGACAATATAGATACAGACGTTATAATACCAGCGAGGTTTTTAAACACTTCAGATCC
Teth5140017	Teth5140017	Teth5140017	708	TGTAATTCTTACTTCCAATATGTTTGGCGATATTTTAAGTGACGAGGCTTCCCAACTTACAGGTTCTATA
Teth5140018	Teth5140018	Teth5140018	1044	GGGAGAGAATATAAAAGACGCGAAAGTTTTAAATCATGATGTGATAAGGCCAATAGACAACCCTTACAGC
Teth5140019	Teth5140019	Teth5140019	1416	ATGGCAAAATCTTTTGTACAATAAAAGATTTTCGCAGACAGATTTAAATGCAAATTTAAACTTTGCAAAT
Teth5140020	Teth5140020	Teth5140020	655	AGTAGAGGTAGAATTCCACTTGACTCAAATGTAATAAGAGACAAAACGGCAAAAACGATAATTGCTACAA
Teth5140021	Teth5140021	Teth5140021	366	TATCAATGAGAAATTTACAAAATACATTGCCCGTAAGGGAAGTATTGCGGTTGATGGTATAAGTTTAACG
Teth5140022	Teth5140022	Teth5140022	73	AATAGGGAAAATGAAGGCGACTTAGTTATGGCAGCAGAAAAAGTTACAGGAGAACACATTAATTTTATGA
Teth5140023	Teth5140023	Teth5140023	86	AACTTCTCGAAGGGGCCCTTGATGCCCTAAAAAGGCATGGTGCTTTAAATGAAAACATTGAAATTGCGTG
Teth5140024	Teth5140024	Teth5140024	698	CCATTGGTCTTGTAATAATAGGCTTTGACTATCCATTTTTATTGGGCCTTTTTGTAACCATTGTAGATGC
Teth5140025	Teth5140025	Teth5140025	1067	ACTATGTAAACTTCCTCAACACATTGACTGAAAAGGAATTAGAAGAGTTAAAAGAACATGTAAAATATAC
Teth5140026	Teth5140026	Teth5140026	54	CAAAAACTTGCTGGCTTTACTTTCTTTAATAGATTTATTAGTAGAAAAAGGAATTATAACGCGAAGGGAG
Teth5140027	Teth5140027	Teth5140027	341	AACCTATGAAAGGCAATTTTGGACCATATGTCGTTCCACCGGGTCATTATTTTATGTTAGGTGATAATAG
Teth5140028	Teth5140028	Teth5140028	877	AAATCCTATGAAGAGTTAGAAAAAATGACTAGAGATGCTGAAGAAGTATTGCAGGCGTTAGGACTTCCTT
Teth5140029	Teth5140029	Teth5140029	587	GCGCTTTTTTAGATTATCCCGATTTTAGGCAATTTATTTGCACTGATGGTATTCATCCTAATGAGAAGGG
Teth5140031	Teth5140031	Teth5140031	354	CTATTTAGGAAGTAAAACAGAAGTGTATTTTGGAATAATGGAAGAAGAATGCAAAACTCTTTTAAAAGAC
Teth5140032	Teth5140032	Teth5140032	76	TTAGCTTATTTTTTGTCAGGGTTTGAAAATAGAGTTTTTATAGGGGGAATAATTTTATTAATTTCGCTGG
Teth5140033	Teth5140033	Teth5140033	993	TACAAATCTGCAAAAAGAAGTTAGATATGCTATATCTCCGTTAACCCTCTTAGAAGTAACTATTTTGAGG
Teth5140034	Teth5140034	Teth5140034	212	ATGTAGAAACGTTAGAAGACCTTGTATTAGCTGCGGTTAATCAAGCGTTAAGGAATGCAGAAGAAATGAT
Teth5140035	Teth5140035	Teth5140035	234	AGATCATTCTCTTATATGTGTTGTTTCTCATCCTATGGATGTTGTCGCAATGGAGAAAATACGAGAATAT
Teth5140036	Teth5140036	Teth5140036	221	GAGCTTTTACAACATTTTCCACGTTTAGTATGGAAACAATAAATTTATTAAAAGCAGGGAAAGATTATAT
Teth5140037	Teth5140037	Teth5140037	154	TCAAGTCCTAAAATAAATGTAAATTTAAGCTATGATGTTAAACTTTTTCTGACAACGGGATTTCTAGGTG
Teth5140038	Teth5140038	Teth5140038	527	TTATCGATAATAGAAGCCGTTTTACCTATAACCATTCTAAAGGTATTTCAAAGTTAACTTATGAAATGGC
Teth5140039	Teth5140039	Teth5140039	4	GGAATGCTTTTCGATTATTTAAAAGAGATAGCGGTGACAAAAAATATATATGACTACAATAGCGAGAACT
Teth5140040	Teth5140040	Teth5140040	27	AATTATCACTTATTTAATAGGCTTATTTCTCCTCTACTTTTTAGGTTGGTTATTAATTGTGCCAAGAAAA
Teth5140041	Teth5140041	Teth5140041	148	ATGCTCACTAATAGGTTAAATTATATAAATACCCACAACAAACTCAATCAACAGTCTCAAGCTACTCAAC
Teth5140043	Teth5140043	Teth5140043	72	AAAAATGGAAAAAGGTGATGTGTTAAAAATCGTGGTGGACCATAGCTGTTCTTTAAAAAACATACAGGAA
Teth5140044	Teth5140044	Teth5140044	641	AATTAAAAATTGAAATAGAGTCACCTTCTATCGAATCAATAAAATCTTTAGTTGCTGCAGGACATGGTTT
Teth5140045	Teth5140045	Teth5140045	188	CATCTTTTAGAGACCCAATTTTGACAGGTAGTACTTCAATTACCAGAGCTGTGATTGTAGGATTGATGAT
Teth5140046	Teth5140046	Teth5140046	81	AAAAGTTGGCGATGTTTTGATTGTAGAGATAGACCACAGTTGTGCTATGAAAAATGTGCCAGAATGGGCA
Teth5140047	Teth5140047	Teth5140047	345	AAAATCTTATAGACAAGTTATTGCGGCCATACTTGGTGGCCTTTTAATGGGATACGGTGCAAGAATAGCT
Teth5140048	Teth5140048	Teth5140048	167	GATTTCCTGAGGGAATTGGTGGACTTGAGTTGATGAAATTATTTGAGCAACAGACTAAAAGGTTTGGCGT
Teth5140049	Teth5140049	Teth5140049	235	AAAAGGGGGGTAGTTATAAGCCCACCTAATCTTCCGGGTTGGGACAATGTCCCTATTGTGGATATTTTAT
Teth5140050	Teth5140050	Teth5140050	455	GAGGATTTATTTTTATAGGTTCTACTATTATATATTCCTATATGCAGGCGGTAGGTATAGTAAATGACCA
Teth5140051	Teth5140051	Teth5140051	92	ATTGCCAACAAAAATTGATAAACTTATCTCCTTTTGATGAAGGTTATGATTTTTACAGGCAAAAAATGAT
Teth5140052	Teth5140052	Teth5140052	516	AGGAATTTCTGACATTGTTCATAAATACAATAAAATTTTAATTGTAGATGAAGCCCATGGAGCTCACTTT
Teth5140053	Teth5140053	Teth5140053	187	GTCACAGAAATGCTTTTATACGCTTCTTCTAGGGCTCAGCTAGTGGAGGAGAAAATATTGCCGGCCATTG
Teth5140054	Teth5140054	Teth5140054	211	ATTACTTCTCCTACGCCTATGGGTGGTGCTACAGACATTTTCCTGCCTCAAGCCGTTGAAGTTACAATTG
Teth5140055	Teth5140055	Teth5140055	292	AGAGGAAGGAAGAAAATTTATTCTTTGGTGGAAAAAGCAAATGACAAGCTAGAAAAGCTTACAGAAGAGT
Teth5140056	Teth5140056	Teth5140056	905	AGATTAATTCAAATATAAACTATCAATTGGCAGTAGAGAATCTATTTTTAGATATGGCGGGAGGTTTATA
Teth5140057	Teth5140057	Teth5140057	506	CTTTTTTAGGGGAATTTGAGCCTGTTTCTATCAAAATGGCTAAAGAGCAAAATTTATCTTTAAATCCTAC
Teth5140058	Teth5140058	Teth5140058	833	TTTTCACGATGGTTGACACAAACAGATTTGTTTTTTATCCAGGAATAAAAAACGAGTTGAGAGTATTTAG
Teth5140059	Teth5140059	Teth5140059	554	ATTTAGAACCTAAAAAATTGAGATTTGTGCATCCTTACGTAGATAGTAAACCCAATCTTCTTCTAATAGA
Teth5140060	Teth5140060	Teth5140060	391	TCCTTTGTCTTTGAAGGTTTTTTGCCGACAAAAAATAAAGAAAGAGAAGAAAGGCTAAACCGTATTTCAA
Teth5140062	Teth5140062	Teth5140062	19	ATTGTAAGAAAAGTAGACGAATTGGGAAGGGTAGTAATACCAATCGAGCTCAGGAGGACACTTAACATAG
Teth5140063	Teth5140063	Teth5140063	324	ACCTTTTGGAATTAAGGCTATGGAATACCTTCAAGAGCTTAACAAAAAAGACAGTGCTTCAAATGCAATG
Teth5140064	Teth5140064	Teth5140064	102	TGGGGCAAAAGAAGGGATTTCTGTAGTTGTAAAAATATTTCCAGCTCTTGTAGCGATGCTTGTGGCAATA
Teth5140065	Teth5140065	Teth5140065	1054	AATAAGTCTCTTTTTAGATTTTTTTCCGAACTTAAGGATGATTCAATAGCGATTTTACTTTTATCTCAGG
Teth5140066	Teth5140066	Teth5140066	669	TGTTTGGATAGATGCTTTGTCAAATTACATAACTGCCTTAGGATATTCTACAGACCATGACGACGATTTT
Teth5140067	Teth5140067	Teth5140067	352	AAGCTTAATCTTCCAATAATAATACACGATAGGGATGCTCATGGAGATATACTAGATATATTAAAACAAG
Teth5140068	Teth5140068	Teth5140068	384	TTTAGGACCACAAGACAAAGTAAATATGAGTTTAGATACGCCTGTTTTTAAGTACATGTACATCGATGTT
Teth5140069	Teth5140069	Teth5140069	691	GGGCTTCCAAAAGAAATTATAGATAAAGCTTTTACTCTTTCAAATTTATCCCATCAAAGGAGAGGAGAAA
Teth5140070	Teth5140070	Teth5140070	254	AATGGACGTTCAATGTAGAGGATGTAAAAGATTCGGGAATTAGTTGGGAGGAATTTTCTGTAGCATTTAT
Teth5140071	Teth5140071	Teth5140071	128	TGGGCCTTTTTAGCCTTAATTTAGAAAATGTCCTTACAGTAATACCTCACACAACTGATGAAGAAAGCTT
Teth5140072	Teth5140072	Teth5140072	285	GGTAAAACTAATAGACGAAAATGGAGTATATTATATAATTGCAACCCGCGGTATGACGCGAACAGGCGGA
Teth5140073	Teth5140073	Teth5140073	213	AGCAGAAGTTTACGCTTATGTGTATATAGATATAAATCCAAGCATTGAAGTTTTAATAGACAAAAATGGA
Teth5140074	Teth5140074	Teth5140074	13	GACAGAGTATACGCAGCCAAAAAAGATCCCTCCGAAAGAGAAAAATTAATTCAAGAATATACCCCCTTTG
Teth5140075	Teth5140075	Teth5140075	599	ATTTTGCTGACGAAGATACGCCTTTAATATGGAGAGGTCCACTTTTGTCAGGAGTGCTTGATCAGTTTTT
Teth5140076	Teth5140076	Teth5140076	2	TGAGAATAGCTGCTACAATAACAGCGGAAGGCTATATTGAAAAACTTCCCGACGGGCCATATATAATTAT
Teth5140077	Teth5140077	Teth5140077	88	AATAAAATTTTGCCCGATAAGATTTCAAAAGATGTAAGTACAGTTAAATTTGTCAAAATGGTAACAATTT
Teth5140078	Teth5140078	Teth5140078	186	TGAGGACATCGGAGGACAAAAAACTGCTATTTCGGAGCTAAAAGAGGCACTAGATTTTGTAATAAATAAA
Teth5140079	Teth5140079	Teth5140079	19	ACTTTTAAGGGTGGGGTAAATGTACCACATCATAAGGATTTAACTGAGGGGCTTCCTATAGAAAGAGCAA
Teth5140080	Teth5140080	Teth5140080	546	CATAATGAAGTACGGTACAGGAGCTGAACTTCCAACATTGAGGGATATGTTTATAGGTAATATTCCTGGA
Teth5140081	Teth5140081	Teth5140081	11	TAACAAAAATAGGTTTAATTTTACTTTTGATAACTGCTGTTGCTGGAGTAATATTAGGAGTTTCGAATGC
Teth5140082	Teth5140082	Teth5140082	481	TTGTTTGGAGCAAGTTTTGAACCAGCACTAATTTTTATAATGCCACCAGGAGCGTTTATTGTACTTGGGA
Teth5140083	Teth5140083	Teth5140083	290	ATCTATATAGTGCATTAGGTATATATCTTCCATTGATAACTACTAACTGCATAGTACTAGGAGTAGCTAT
Teth5140084	Teth5140084	Teth5140084	551	TAATTGAGCTTGTACCCTATGACCAAGAAGTGATAATAAAATGTAAGAGTAATGATCCGGGTAAGGTAGT
Teth5140085	Teth5140085	Teth5140085	269	TGAGAGTAATTGAGGCGGATTGTCCTGATCAATTGTGTGTTAAACAAGGCTATATTTCACGAGTTGGAGA
Teth5140086	Teth5140086	Teth5140086	5	TTTTAGGAACGAAAAATCCCGAACATGTAAGGAAAAATTTAGATTTATTAGAGTTAGAGATTGACGACAA
Teth5140087	Teth5140087	Teth5140087	116	AAGAGATAGAAAAATTTAGACCTGATGTAGGATTGTTTGATTTACACATGGCAAAAGATATGCTAAAAAT
Teth5140088	Teth5140088	Teth5140088	270	GAAATGCTTGAGAAATGGTTGGACTTCTGTAATGATGGATGCATCAAAATTGCCACTCGAAGAAAATATA
Teth5140089	Teth5140089	Teth5140089	620	TAAATGGTGAAGATCCCGAAAATGCTAAAAAAAGGATTCCCTTTGATGAATTAACTCCTATTTTCCCAAA
Teth5140090	Teth5140090	Teth5140090	106	ATATGTTCCAAATGCCATCCTTTCTTTACAGGCCAGCAGAAGATTGTAGATACAGGTGGAAGAGTCGAGA
Teth5140091	Teth5140091	Teth5140091	152	ATTCTATTGACAAGGTGGTATCTCACAATGGCACTAATATAAATGCTATTAGTGTAGTAAAAGCTTTTGA
Teth5140092	Teth5140092	Teth5140092	589	CGCAAATATACTACTTTACATCCTAGGTGTGGAACAAATTTCCTTTTTATAGTCATGACTGTCTCTATAA
Teth5140093	Teth5140093	Teth5140093	244	GAGTTTTTCGTGGATGAAAATGTATTGATTCCAAGGCCTGAGACGGAAATACTTGTGGAAGAAGTATTAA
Teth5140094	Teth5140094	Teth5140094	620	TCGAGGAAGTTGATGTAGAGATAAATCCAAATGATATAAAGGTAGATGTATTTAGGTCAGGCGGTCATGG
Teth5140095	Teth5140095	Teth5140095	293	AAGGTGTATTATTAGGAATTGCAATTGCTTTACATAATTTTCCTGAGGGACTTGCAGTGGGCTCTGGTTT
Teth5140096	Teth5140096	Teth5140096	48	TATTGATTTTGCAGCAAAAGTGATAAAAGAAGGAGGACTTGTGGCTTTTCCTACAGAGACAGTTTATGGA
Teth5140097	Teth5140097	Teth5140097	277	ATACTTTCTAAGTACCCAGAATATTCCAATAAAGTTTTTACTATAAAAGAATTTGTAGGGCTACAGGGAG
Teth5140098	Teth5140098	Teth5140098	159	ATCTCATGAGTGCAGCGAAGGAATTTTAGTCTGTGGGACAGGCATTGGTATGTCAATAGCGGCAAATAAA
Teth5140099	Teth5140099	Teth5140099	86	AATTTAGAGAGTTAGTAGAAGAAATTGCAATGCTCATGGCATATGAAGTCACAAGAGATTTGCCTCTTGA
Teth5140100	Teth5140100	Teth5140100	101	ATAAACACATAATTTCAACAGGGTATAATGGTCCTCCTACAGGACTCGCCCATTGTGAAGAAACAGGTTG
Teth5140101	Teth5140101	Teth5140101	59	TGTTCAACTCCAAAGCTGGAGAATCTTACGTCGAAAAGCTAAATAAAATTTACGGAACATACTGGGCAGC
Teth5140102	Teth5140102	Teth5140102	669	AAACGTAGCAATAAGATATAGTTCTTTTGACGATAAAACTTATATATGGGTGGCGACACCTATTATAGCT
Teth5140103	Teth5140103	Teth5140103	1106	ATTTAAGGGCGGGAGCAGCCTTAGTATTGGCAGGACTTATTGCAGAAGGTAGGACTGAAATAAACGATAT
Teth5140104	Teth5140104	Teth5140104	889	TATTCTGTGCCTAACATTCCAGGAGCGGTTCCGAGAACCTCTACTTTTGCTTTAACTAACGTAACATTGC
Teth5140105	Teth5140105	Teth5140105	848	CCTATAACATAAATGAAGTACCGCAATTTTTAACATATCACGATAAGATAGGTGATATTGCTCAAATATA
Teth5140106	Teth5140106	Teth5140106	62	TAATAGTGTTTGGCTTTAATTTTCATAAAACTTTTTCTGTACCTTCCCAAGAAATAAAATTAGTGGATAA
Teth5140107	Teth5140107	Teth5140107	393	TACCTCTACTATAAAAAAGGATAATAGTTTATCTTCTGCGAAATTAGTTTTATTGAAGCCTGTAAATGGA
Teth5140108	Teth5140108	Teth5140108	134	TTCCTGATATAAATTTTGAATTATATAAAGAAGTGAGAGAGATTCTAAGCAAAAATAAAGCGGAAAGGCA
Teth5140109	Teth5140109	Teth5140109	539	CAGGTGACAATTTTGATGAGGCAATTATCCGTTACATGAGGAAAAAGTATCACATAATAATAGGAGAGAG
Teth5140110	Teth5140110	Teth5140110	292	AATGGGTTTTTTGTGGTAGATACCCCTAATGGTCAGAGGTATACAAGGGATGGTTCTTTTACTTTATCAA
Teth5140111	Teth5140111	Teth5140111	379	TTGATGCTTGTAACAGCAGATGGGTATCCCGTACTAGATGACAGCGGTAATCCCATAGTTTTTGACAGCA
Teth5140112	Teth5140112	Teth5140112	192	TCCAGAAGATTCATTGACCGGAAATAGCCTGGCGAAGGATATTTTTACTTCTATGTTATATGATAAATAT
Teth5140113	Teth5140113	Teth5140113	72	AATTGAAGAAGGTAAAAAAGCTGTTGGAATAAAAAATGTGACAGCTAATGAACCTTTTTTTCAAGGGCAT
Teth5140114	Teth5140114	Teth5140114	1	ATGTCGACGGCTAAAAAAGCTGTAAAAGCAGCTAGCGTCATAATGATAATAACTTTATTAAGTAAAGTAT
Teth5140115	Teth5140115	Teth5140115	27	TCTGAGAGCGAATAAAGCCAGCAGTAGTTTGTCTTCCAAAGTAGCGAGAATTTTTGATGTAGCAGGTTTT
Teth5140116	Teth5140116	Teth5140116	24	TTCTATTATAGCAGTAATTACCTTTGTGCTATTTTTAATAGCCTCGGTCCTTTTTGTGCAATGGACAAAT
Teth5140117	Teth5140117	Teth5140117	202	GATATTGGCGGTTTTTCCTACGAAGATATGGTTTTTTCAGACCAGGTTCATGGTGATGTTATAAGAAAAG
Teth5140118	Teth5140118	Teth5140118	88	GGACGTGAAGTTGCGAAACTTATTCCAGCAAAAAAAGAAGGTACACCAAATGCAGATTTTTTGTATGGAA
Teth5140119	Teth5140119	Teth5140119	168	TTCTCACAATGAAAGCATAAAAGCATTAGAAGCTTTGCTAAGTATAGTAGAAGTAGTTAGTATAACAAAA
Teth5140120	Teth5140120	Teth5140120	481	TTAATAGTAGGACCATCTGGATCTGGAAAAAGCCAGCTGGCTGAAGCAATGTACAACTATGCAATAGAGT
Teth5140121	Teth5140121	Teth5140121	354	GATGCTTCAACAAATGGTTCAATTAATACAGAATGACACATTACTTGAGAAAATAATTGAAGCAAATGGA
Teth5140122	Teth5140122	Teth5140122	254	CTGGCATAGGAAAAGACCAAGTTTTTACTCAAATTCAAGATATTATTAACAATAAAGAAAGAGGGGGTAA
Teth5140123	Teth5140123	Teth5140123	99	TCTCAGATCAGCACTTTACATAGGTGTAGGTCTTAATGGTTTAGTATCAGTCTTAAATCCGTATTTCATG
Teth5140124	Teth5140124	Teth5140124	203	AAAAATGTAAGAAACTCAAGATTATTGCAAAACATGGAGTAGGAGTAGATAGCATCGACGTTAAAACTGC
Teth5140125	Teth5140125	Teth5140125	135	TGATATAGAAATATACCACAAAATCGCAGTAGTACCTATTCAATCCGGAAATAACGTTTATAAATATGGG
Teth5140126	Teth5140126	Teth5140126	999	TGATTTAGATGTTTCGGATATAATTGAAGGTAAAAAAGACATTAAAGAATGTGGTGAAATGCTTTTACAA
Teth5140127	Teth5140127	Teth5140127	625	GAACCTGTATTACCCGAAAACAATGAAGCACTGAAGGAAATAGCAAGTTATACATCCATACCTATTGCGA
Teth5140128	Teth5140128	Teth5140128	291	TGTAACAAATACTCCAAACGCTAATAATAACTCCGTGGCTGATTTGGTAATTGGGCTCATGCTCGTGCTT
Teth5140129	Teth5140129	Teth5140129	103	ATTGCAGGGGGAATAAAAGCTATTGAAGTTGCATTTAATACCCCTGGTGCTGCTAAGATGATAGAAAAAC
Teth5140130	Teth5140130	Teth5140130	608	GAGATAAAATAGATTACATACAAATCCTAAGTGACAAACGCATGTGGCTTTTTGCAAGTATGCTTGGATT
Teth5140131	Teth5140131	Teth5140131	2349	TGCTGAAAAAATTCAGCGAATCAATCAAACGATAGTCAGACTTTTTTCTTTGCAAAATGTGTTACATCAT
Teth5140132	Teth5140132	Teth5140132	74	TTATGGGAAAACAGGAAAATGTGTTAGCCTTGGGACTTAATTTAGGGGATAATATCGAGCTTTTAAGAGC
Teth5140133	Teth5140133	Teth5140133	84	TACATTAATGCTTCGTTTTAGTCCTTTGATGACAGGCTTAATAGTTGGGATAGTTATGCATGATATTCCA
Teth5140134	Teth5140134	Teth5140134	446	TAATAGGTATGTTCCTTCCTTGGGCGAAAGCAGGTAGTGCTTTAGGTGCATTAATTCCGTGGATTGCATT
Teth5140135	Teth5140135	Teth5140135	291	TGGCTTGCCAATAAAAAAATTGAATATAGGAGGTATTGCTAAAAGCCAAGATAGGAAATTTATAATACCC
Teth5140136	Teth5140136	Teth5140136	710	GTGGAATTATAAACGAGAATGCTCTATATAACGCGTTAAAAAATAAAAAAATTGCAGGAGCGGCATTAGA
Teth5140137	Teth5140137	Teth5140137	319	CCTGTTATTCCTGGTGCTACTACTCCGACAGAAATTTTAACAGGTTATGAAGCAGGAGCGGATTTTATTA
Teth5140138	Teth5140138	Teth5140138	791	GGTTAGATGTTATAGAAGGGGAACCTATTGACGAAAATCATCCTCTTTTGGCATTTGACAACGTCATAAT
Teth5140139	Teth5140139	Teth5140139	918	AGAAAAGAATACAATCTCTGTGAATAAAGAAGAAATGATAGAGCATTTAAAAAAGACACTGCTTTTTGGA
Teth5140140	Teth5140140	Teth5140140	617	TAGGATTTTACGTTTTGCTTGATATATACGAACATAGACATTTTAACAAATTTACACTGCATTCAAAAAT
Teth5140141	Teth5140141	Teth5140141	134	CACATGCAGTGAGGGCTGATGCTACTGATGAAAATGTACTTAAGTCCCTAGGTGTGAAAAATTTTGATGT
Teth5140143	Teth5140143	Teth5140143	269	CCGAAACTTTCTACTTTCAGGAATCTATTCTCCAATCTTTGATAAGGCAACATCTATCAGTTAATAATAA
Teth5140144	Teth5140144	Teth5140144	263	TTTATAACGCACCGACCGTAATAGTAGTATCGGGCAAAAAAGGTTCTTATTCACCTCTTATCGATTGCAG
Teth5140145	Teth5140145	Teth5140145	287	CTGTAGGTGGAGGAAGCGTAATGGATGCGGCTAAAGGCATAAATATACTTATAAATAATCCGCCGCCCAT
Teth5140146	Teth5140146	Teth5140146	576	TTTTGAAAACAGGATGAGGTTTTTAGAAGAAATAGTAGTTGGCATTAGAGAAAAGTGCGGAAAAGATTTT
Teth5140147	Teth5140147	Teth5140147	181	GAAACGGGTAGGTATGTCCTTTCGAGGGCGGAACTTCTTGTCAAAACTTATGATGAATTCATTTCCGATG
Teth5140148	Teth5140148	Teth5140148	119	CTCTCACTACGTTTAAGGGTTTAGGTGAGGTGTCGGTTGCAGGGATAATCGCTGAAATAGGCGATATCAA
Teth5140150	Teth5140150	Teth5140150	265	TTTACCAACTTCGAAACTTTTAAATATGCTTCAATATTGATAATTAAGGCAGTGCCTGGTCTTGGGGATA
Teth5140151	Teth5140151	Teth5140151	311	CGGAGTTAAATCAAATAATTATTGCTGGCCAACAAACAGAAATGTTTTCACCTCATGAATATATTGTATT
Teth5140153	Teth5140153	Teth5140153	181	GCACCTACAATGCAAAGGCCATGGGACCATTTTACTGACCCTATGGATATTGCCAAAGCGAGAGTAGAAG
Teth5140154	Teth5140154	Teth5140154	162	AGATGGCATACGTGAGTTAATAATTAAAACTGGTGTAAAAAATGATGATATAAAAGGCATAGGGCTAAGT
Teth5140155	Teth5140155	Teth5140155	315	TCAAGGGATAAAAGTTTTAGTTATACTTCCGACTGATGGTAGTGCTATTGCGCCTATAGTAGAAGAAGCG
Teth5140157	Teth5140157	Teth5140157	505	GAACCGACATCTTCTTTAACAGAATCCGATGTAGAAATCTTGTTAAATATTTTAAAGCATTTGAAACAAA
Teth5140158	Teth5140158	Teth5140158	519	AACACAAAATAGCGGATATTTACTGGGGATTATAGCTGCTTTTTTGATAGTTTATTTAGTGTTAAATAGC
Teth5140159	Teth5140159	Teth5140159	784	AATTATGCATCAGAAAAAGCACTATTCGATTATATACATACACAGTTGATAATGGGAAAATCTGATAATT
Teth5140160	Teth5140160	Teth5140160	271	GTATATGTTGATAAGCCTATAACTGAAGAGATAGATAAGACAAAAGAACTTATAGATTTGGCTATGGACA
Teth5140161	Teth5140161	Teth5140161	396	ACACATTATGGAACTTGTCAAGAGTGGTATTCCTATTGTCATAATGGATAGACGTGTTGATTCTGAAGAC
Teth5140162	Teth5140162	Teth5140162	234	CGTTGACATTAAAGGAATAGAATTTGATTACGAAATACCGACGGGTACAGCTTATATTAATGTGAGTGAA
Teth5140163	Teth5140163	Teth5140163	232	AACGATTTATACCTATACCTTCTCGAGCTATTTGGAGAAAAGCTAATAATTATTAGCCATGAAGATTTAA
Teth5140164	Teth5140164	Teth5140164	238	GGCATTGCTATGATTCATCAAGAGCTCAATCTTATACCATCACTTAGTGTTGCTGAAAATATTTTTTTAG
Teth5140165	Teth5140165	Teth5140165	593	CAGGGGGCAATATACAGGCTGCTAAATTGGCTGGTATTAATACTAACAATATAATTCTATTTGTGTATTC
Teth5140166	Teth5140166	Teth5140166	576	AATTATAGCAAAACAAGCTGCTGATTTTGATCGTTCAAAAGGTTTATCAGTAATGGAAAATATCCTTCAA
Teth5140168	Teth5140168	Teth5140168	360	AAGAGCTGTTATTGCTATTTTAAATGCCAATAAAATAGACATTTATGGAGTTGGAGCATCTGCTATTGTT
Teth5140169	Teth5140169	Teth5140169	320	TTGGCGATAAACTATTAAAGGTAGAAAGAACTTTAATAAAATCAAAAGCTAAATCACTCGTTTCCCCTAT
Teth5140170	Teth5140170	Teth5140170	964	ACACCTATCCATGTGCAATTAATTGAGTCGACAGGAGTTACTATATTACTTCCTATTTTAGCGATGGCGG
Teth5140171	Teth5140171	Teth5140171	278	ATTGTTTAAGGCTTGATTATGGTTTTACTGCAGAGGAAATAGCTGAAATGACAAACAACAAATATGGAAT
Teth5140172	Teth5140172	Teth5140172	679	GTAAAAGCTACAAATGAAAAATTAATTAACAGAGCAAAACGCATTGTAAAATTAGCAACGGATGCAGATG
Teth5140173	Teth5140173	Teth5140173	92	CGATAGGAGAATATGCCAAAAAATTTGACCTCGGGCGTGGGACAATACAAACTGCTTTAAAGTATTTAGA
Teth5140174	Teth5140174	Teth5140174	198	GGAGTCTACAATAGATGACGAACTTTTTAACGAAGTTAAAAATTGTCCTAATTACTATAGAGCACTTGGT
Teth5140175	Teth5140175	Teth5140175	201	ATTAACAGCTCAAAAATGTGCAACTATCTCTATGCCTGGTAAGCCACCACAGGAAGCCGACGTAAAAAAA
Teth5140176	Teth5140176	Teth5140176	539	TTGGAACAAGCAAAATAGCTTTGAATCCAGAAGGTATGGCATTAGTTACTGGAATGATAGTTTTACTTAT
Teth5140177	Teth5140177	Teth5140177	315	GACAGGCTCTACAAGTGCTGGTTGTATCAATGTGTTATTGGGAATAAATGATTTTACTATTGGCACTGAT
Teth5140178	Teth5140178	Teth5140178	104	AACTTGATGATGTAGATAGCTTAATTGAAGATTTAAAAGAACTCAAAAAAAGTGGCATAGATACTATCGT
Teth5140179	Teth5140179	Teth5140179	400	GTTGATGCTGTGTTAATACAACATTCAAGGCAAAAACCTGATGACAGCTATGAGCTCGAAAAAGTAATAA
Teth5140180	Teth5140180	Teth5140180	1052	TATATTCATTTAGAACACAAATATTTGTAACAAGAGCAAAAGTAGCTCTTCTTGAAGGGTTATCTTCAGG
Teth5140181	Teth5140181	Teth5140181	1	ATGAGAGCCATAATTCTTGTAATAGATAGTCTTGGGGTTGGTGAAATGGCTGATGTCCCTGAGGTACGTC
Teth5140182	Teth5140182	Teth5140182	260	CTTATTTACCAGGCAATATGGCAATAGCAGCGACAAATGAAGTAGAAAATGCATATAAGATAGGAGAAAT
Teth5140183	Teth5140183	Teth5140183	134	TCCTTTTAGAAGGGTCATGGGTTGCCGTTGATACAAAAAACGACAAGACAGTAGGCTTTATAGTGTCAAA
Teth5140184	Teth5140184	Teth5140184	724	ATATACAGTGAGGTAATATCGGATTTTATTCACACACATCCCGCTTCAGTAAAGATATTAATTAAAATAA
Teth5140185	Teth5140185	Teth5140185	754	CACGGATTCATTGAAGCGATGAATAAAATCCATCAGTACACAACTATATGCGCTCCAATAACAGCACAAT
Teth5140186	Teth5140186	Teth5140186	409	TTTATTTTAAAAAGATATAAAAAAGACGGAGTTTTTTATGAAGAAGGACAAGACGACAAAAGATTGGTGA
Teth5140187	Teth5140187	Teth5140187	26	TTATACAATTAAGGGAAAATCATGAAGGAGAGATTATACTAATAAAAACTGGAAGGACAGCTATGCAAAG
Teth5140188	Teth5140188	Teth5140188	205	CAAGAGGAAATTGTTTCTCGTGAGTTTATAGCTTTTGAAAAACCGGATGTTGTAATAAACGTGGTGGATG
Teth5140189	Teth5140189	Teth5140189	576	TACAATAGTTATTGCAACTCACGACCTTGATATGGCAGCAACGCTTTCAGACAGGATAATAGTGCTAAAC
Teth5140190	Teth5140190	Teth5140190	263	TCTCAATATTTTTTACAGGTATTGTCCTGATACCTTCACTTTTTAATGTAGTAAAAGAAGGACAGCCTTT
Teth5140191	Teth5140191	Teth5140191	171	CGATTACAGTATACCAGGATTTGATGTTAATTTCTTCCAACAAGCTTTAGGTTATATTTTTTCGGCAGTT
Teth5140192	Teth5140192	Teth5140192	77	TTGCAGCAAAAAAAGTCAATGAAAGTTTTGACAAAAAAGACATACCTACTTTGGCTATAGGGTCTGCTTT
Teth5140193	Teth5140193	Teth5140193	148	GAAAATCAGTGGGAAGCAGAGGATGTAGAAACTATTGGAACAATTACTTATGTTTTTAATCATGAAGTGA
Teth5140194	Teth5140194	Teth5140194	72	ACTTACGGGCAGCAGGCTTCATCTTGTAAAACCTTTAGGTTTCAGTATAGACGAAAAATACGTAAAAAGA
Teth5140195	Teth5140195	Teth5140195	249	AGCTCAAATTTTTGATATCCTGTACAGTATAACTCCTTTAGTGGAACCTGTTTCTATAGATGAAGCCTAT
Teth5140198	Teth5140198	Teth5140198	696	GATTTTGCAACAAATTGATAACTTAAAAATTTACTCTCCTATAGATGGGAAGATCCTTAGCCAAAATATA
Teth5140199	Teth5140199	Teth5140199	201	TTTAAATGGCATAGATACAAGTAAACTTTCTGACAATCAATTAGCAGATTTAAGATGTAGTGAAATAGGG
Teth5140200	Teth5140200	Teth5140200	80	GGATTATAATAGGTGTCACAGCTGTTATAGCCTTAGTAAGTATAGGCCAAGGCTCTACAAGAAGTGTTAC
Teth5140201	Teth5140201	Teth5140201	482	CAGACTTAGACCCATCTTCTTTGGACATAACTACATATGTAAATGGTGAAGTAAAGCAAAAAAGTAACAC
Teth5140202	Teth5140202	Teth5140202	1394	TTTCGGAACCTCTTAATAAGTTTTATAAAGACTTTTCCAATGCAAATACGGTTAGGGAAGCCTGTGAGAT
Teth5140203	Teth5140203	Teth5140203	1285	GTAGGAGATGTAAAGCAGAGTATATATAGATTTAGACAGGCAAACCCTTATATATTTTTTGAGAAATACA
Teth5140204	Teth5140204	Teth5140204	182	CCCTTTTTTACAACACTTTAAAAAAGCTTTCTAATGGAAATAGGGTGGTTTTGGTTATAGCAGGGAATCA
Teth5140205	Teth5140205	Teth5140205	3040	ATATTAAATGAATTGGACAATCTTTTTCAGGGAAATAAATTTGTAGATTTTATTGCCGCAAGACAGCTTA
Teth5140206	Teth5140206	Teth5140206	449	TTGAAATTATGAAGGAAATATACGAAATAGCTCAAAAACATAATATACCTGTTCATTTAGATGGTGCGAG
Teth5140207	Teth5140207	Teth5140207	53	GAGTAAAGAGACTGCCTGAGGATTACGCGGGAAAGTGGTTTGTGCTTTTTAGCCACCCAGCAGACTTTAC
Teth5140208	Teth5140208	Teth5140208	243	AGAATTGCGATATGATATAAACACTTACTTTCACGGACACTTTAAATGTGAAATATGTGGCAACGTATAT
Teth5140209	Teth5140209	Teth5140209	20	TACTAAAAACTTTAAAAGAATCCTCTGAACCTTTAAGACCAGGAGATATTGCTCAAAAAGCTAATTTAGA
Teth5140210	Teth5140210	Teth5140210	91	TATGAGGGAAAGAAAAATAATAATACTTGCCCTTTTTGCCCCATGAATGAAGAGATGACTCCTCCTACTT
Teth5140211	Teth5140211	Teth5140211	1077	ATATATAAGATGTCATGGAGACCTACACTTAGAGCAAATTTTAAAGACTGAAGAGGGATATGTGATAATA
Teth5140212	Teth5140212	Teth5140212	659	GCATTACTTATTTAATAGATGCAGTAAAGTATCTACCTAAGGATATAAAGGTTGTACTATGTGCTAGTTC
Teth5140213	Teth5140213	Teth5140213	454	TTTTGGGCAGTAGTGTCTTATCTTGCTGCAAAACAATTGATTAACATAAACTTTTTCGGAAAGAGCCAAC
Teth5140214	Teth5140214	Teth5140214	96	CGATAAACCTCCTACCTCTATTTCAGTTACAAACTCTGCAAGATTAGAAGAACTTACTCAACAGCTCAAA
Teth5140215	Teth5140215	Teth5140215	272	ATCACTATAAAATAGAAGGGGAGGAATTAATCGCAGTTCCAATCTCCGACCTTGAAATGCATAATTACAT
Teth5140216	Teth5140216	Teth5140216	34	GTCGGTGCTACTACTGCATACACACTGGCTTTGAGTGGGATTGCCAAAACTATTGTATTAATAGATATTA
Teth5140217	Teth5140217	Teth5140217	265	AATTTAGTTAATATTCAAGCCTTCTATAATGAAACTGTTGTGAATGTTACTAATCCTTACGTTAGGCAGT
Teth5140218	Teth5140218	Teth5140218	55	TTTCAAAGGTATGGCATTACACCAGATATTTTTGAAAAAAAGTGCAAAATAGGTGAATTATTTAACCATG
Teth5140219	Teth5140219	Teth5140219	130	TTGTTATTGCAGATTGTGCATAGACCTTATAAGGATCCTCTTAAGTTTATAGCTAAAGAGTTTGGAATTT
Teth5140220	Teth5140220	Teth5140220	33	GTTCATGGGTAGATTTCCATACGGGAAAGACTTACTTGAAGAAATCAATAAACTGATTACAGAAGAAAAC
Teth5140221	Teth5140221	Teth5140221	13	ACTTTAACTGTGATTAAAGCAGATGTTGGTGGCTTTGTAGGGCATACAGATGTACATCCTGAACTTCTAG
Teth5140222	Teth5140222	Teth5140222	697	ACCATTGGTACTGCACAAGTAATAGTTGATTTTAACAAGGTGGGAGACATAGCGATTGTAGGGTATGGAG
Teth5140223	Teth5140223	Teth5140223	157	TACCTTAACAATTTAAATGCGGATGTAAACATGTTGGAAACAGAAGTGGAGAAGTATTTATCTACCAAAT
Teth5140224	Teth5140224	Teth5140224	182	TAGATGGAATTGAAGCCATAAAGCAAATTAAAGAAAGGCATAAGGACATAATTTTTGTTATTATTACCGC
Teth5140225	Teth5140225	Teth5140225	512	GAGGAAATTATCTCATAATAAACGGTGCTACGACGGATAACAACACAAAGATGATAAAGGAAGGATATGA
Teth5140226	Teth5140226	Teth5140226	821	CGGACATCAAAAGTTATGTAATTACTGGACAAGATGCTGAAAAACCATCCATTCAATACATTATTGATGG
Teth5140227	Teth5140227	Teth5140227	349	ATTTTTGATGAGATAGAAAAAGCACGACAACTTTTATCAAAAGTCAAAGGTGAAAATATTAATCCTACTG
Teth5140228	Teth5140228	Teth5140228	565	ATTGTAGCAGCAGTGCTAATTGTTTATTTTTCTCTTAAGAATAGAGCCCAACAAATTAAAAGAGGATTTG
Teth5140229	Teth5140229	Teth5140229	215	GTTTTTATCCATTAGGTTCTTGTACTATGAAGTACAATCCTAAAATAAATGAAGACATGGCATCCCTTAT
Teth5140230	Teth5140230	Teth5140230	620	CAGTAATTGTACAGTATCCTAATTTCATGGGAATCATCGAAGACCTGCAAGAAATTGAGAAAATAACCCA
Teth5140231	Teth5140231	Teth5140231	8	TTTTAGAAGGCTTGTATTACTCAAAAGACCACGAATGGGTCAAAGTAGAAGGAGATAAAGCATACATAGG
Teth5140232	Teth5140232	Teth5140232	46	TATAATGGAAAAATCATTGACTTTGCAGGATGGGCTCTCCCTGTTCAGTTTGAAAGTATAATCTCTGAAC
Teth5140233	Teth5140233	Teth5140233	334	GTTAATGCTGAGTTTTCAGGGAGAAATGACATAACAATTGACGGCAAAAAAATTTCAGGAAATGCGCAGT
Teth5140234	Teth5140234	Teth5140234	157	GAAGGCATTATTTCAAAAATTGTTTGTCCTGCTGGAAGTACAGTTGAACCGGGAGATGTTATTGCAATTG
Teth5140235	Teth5140235	Teth5140235	368	TAGAAAATACCTGCCCAGTAGGAGATTCTTTAGCAAATCCAGTAAAATTAGTTTTGTCAGATGTGATTGT
Teth5140236	Teth5140236	Teth5140236	499	GTCTTAATTTTACCCTATCCTAATAATCCAACTGGGGCAGTAATGCCAAAAGAGGCGATGGAAAAGATAG
Teth5140237	Teth5140237	Teth5140237	872	CTCTTGATGAAATCGGATATATTACTGTTCATCTTCTTGGAAGTAATGTCTCAAAAACACGTCCTTATCC
Teth5140238	Teth5140238	Teth5140238	1	ATGGCATTAATTGATTTTTTGGTTAAAAATTTGTTTAATCAGGTATCTGTTTTAATAGGTCTTGTTACAT
Teth5140239	Teth5140239	Teth5140239	17	GAATTGTAACAGCATGCGGTGTAGGTATGGGAAGCAGTCTTATACTTAAGATGATGATAGAAGACCTTTT
Teth5140240	Teth5140240	Teth5140240	441	AACATTTTCTAGACATTCTTCTGGCAAGTTTCTTGAAGATATTACAGACATTGTTATAGATAATTGTGGG
Teth5140241	Teth5140241	Teth5140241	634	TTGACTGATAGGTTTTGTGAGGCTACTTTAAAAACTGTTATAAATAATGTGCGTATTGTGCTAAAAGACC
Teth5140242	Teth5140242	Teth5140242	2312	CACAGAATTCTGATAATGGTGATGCTCCAGGGGATAATACTCAACCACCGCCCGCTAATAACGGTGGTAC
Teth5140243	Teth5140243	Teth5140243	802	AATTCGGCTTTATTATCTGCTGATGGCAATACAATTTTATTTTCCAGTTATTTTGACAAAAAACTTTATA
Teth5140244	Teth5140244	Teth5140244	822	TGATAATCTTGGAACTGGTAAAGTTACATACCTTGAGGGGGAAGGAATGATATTTTATAAAAGAGCCGGG
Teth5140245	Teth5140245	Teth5140245	62	ATCCTACAAGAATAAAGATAATAGAGCTTTTAAGCAAAAAAGAAATGTGCGTATGTCAGATGATGGCAGC
Teth5140246	Teth5140246	Teth5140246	19	AATTGGTACCCTATAATAGATAAGGATAAATGCATTCAGTGCTATCAATGTGTGAACTTTTGTCCACACG
Teth5140247	Teth5140247	Teth5140247	2	TGAGTAAAAAAGGATTACTTTTATGTGTCTGCCAAGGCACATGTCCATCATTTCAAGAGATGGATACATT
Teth5140249	Teth5140249	Teth5140249	614	TTCGCAAGCTCAACATAAAAGTTGTGACTTTTGATATGATGGAAGAAAGGATAATACAACGTCAATTGAA
Teth5140250	Teth5140250	Teth5140250	63	AGGGCATGAAGTTATAACTCCTCCGAAACCTTCACAAAAAACTGTGGATTATGGAGTGAAATATAGTCCT
Teth5140251	Teth5140251	Teth5140251	13	TATATTGGTGTTGATGTAGGGTCAGTAAGCATAAAGGTTGTAGCAATTGATGAAAATAATGAGGTCTTAT
Teth5140252	Teth5140252	Teth5140252	321	TGCTTTATCAGTAAAATATATAATACAACTATTCAATGTAAAAGTTCCCTTAAAAATTGTCCAGGCTTTT
Teth5140253	Teth5140253	Teth5140253	130	ACGCTGATTAAACTGATAAACCGATTGATAGATCCAACCCATGGCAGTATTTTAATAGACGACGTGGATA
Teth5140254	Teth5140254	Teth5140254	35	TTGTGCTAATATCAATTTTTGTTTCTTATTACCAAAAACTGGGGATTGAAAAGGAAATAGTTATAGGTAC
Teth5140255	Teth5140255	Teth5140255	2159	TTGCTCCTCACTTTTCCGAAGAAATGTGGGAAAAACTTGGATATGAATATTCTGTTTTCAATCAAAAATG
Teth5140256	Teth5140256	Teth5140256	351	TGTTGCGATTACAGATTTGCAAAATAACTCTAAATACACTGAAGGATATTTCTACCAACTATTTTTAACC
Teth5140257	Teth5140257	Teth5140257	3	GGGTACGAAATTTATAATAAGTGTTATTGGAATGTTTTTAGTTACATATATTCCACGATTTATGCCTGTT
Teth5140258	Teth5140258	Teth5140258	460	ATTGTAATTTCAAATACAAGGCGTACAGGTATATATCTTGCCATTCTTAATGCAATTGGTGATATGGATG
Teth5140259	Teth5140259	Teth5140259	320	CCGCAACAATGATTTGTGCAAATCTTGCAGGCATAAAAGTGTTTGTTACAGGAGGTATAGGAGGTGTCCA
Teth5140260	Teth5140260	Teth5140260	6	AAAGGAAAATGATAAATACACAAAACCTCCAAAGCCGGATGACCGCTCAGACAATGTAGAGAAATTACAA
Teth5140261	Teth5140261	Teth5140261	945	GAAAAGTGATATAAAACTTTCAATTGCAAAAGCTTATCTTGGGTACATGATGAAAAGAGATAAAGGAGTA
Teth5140262	Teth5140262	Teth5140262	894	AAAATCGGAGCAGCTAAAAGCTGTTGGAAAATCTGCTATTGGGCCGGGTATATTTAACATAAACGAACCT
Teth5140263	Teth5140263	Teth5140263	414	CATAGAAATGGCTTACAAATATAACTTGCCTGTACGATCTACTCCATTGGATAGGGAAATAATTATTAAA
Teth5140264	Teth5140264	Teth5140264	76	AAAAGAGGGATGAAAGATTTATACATTTTTGCAGAAGCTGCAGATAATTTAGAAAAAGTAATAGATGATT
Teth5140265	Teth5140265	Teth5140265	176	ACAAAGAAGCGGCAGGAGAAAAACAAGAAGTTACACTTCTTTTAGTACATGCAGAAGACCATCTTATGAA
Teth5140266	Teth5140266	Teth5140266	738	ATCTCTTGGTATGTATCCTTGTCCATACCACAGATACTATTATTTAACAGATAAAATGCTTGAAGGACAG
Teth5140267	Teth5140267	Teth5140267	313	AGTGTCATTGATGAGCTTATAAAAAATGATATAGAACCGTTTGTTACGCTATTTCACTTTGACATGCCTA
Teth5140268	Teth5140268	Teth5140268	1306	GATGTTGTATTTACCCAAGAAAATCTCGCAGAAAGGGCTTCTCAAGTCGTACCAAATGCGAAAATCGTTA
Teth5140269	Teth5140269	Teth5140269	120	AATAGCCTCTATAAACCATAATTTAAAAAAATATAACGCTGTTATTGTAGAGGACAATGGACAAATCATT
Teth5140270	Teth5140270	Teth5140270	54	GTCTAAAGTACAAGCTATTGAAAGAGTAGGAAATTTGCTTTTTAAAAATGGCTATGTTGAAAAAGAATAT
Teth5140271	Teth5140271	Teth5140271	804	TGATTTAGAGAGGTATGCAAGTAAGGTAATAAAAAGGTTTAAAAACCCCTATTTAAAAGACGAAGTTGTA
Teth5140272	Teth5140272	Teth5140272	178	ACAACTTATAAGCAGCAAATAGCAGGTGTTTTGGCAAAACAAATTAAAGACATAAAAGCTCAAAATCCTG
Teth5140273	Teth5140273	Teth5140273	504	CAACCATGTAAATGCTGTGGAAATAGCGCAAATTGCTGAAAAGGTTGGCGTTAAAGCAGTAGCAGTACAT
Teth5140274	Teth5140274	Teth5140274	568	TCACTAATTATGTTTGCGTTACATGGTAAGATATTGTATTCTATTGCAATTCCCATGGCGTTAGCAATGA
Teth5140275	Teth5140275	Teth5140275	88	GAGGCAATTAAAAGGAAAAACACAATACCCAAAAAAACTTTTTATAATAGATTTTTGAAAATTGGAGACC
Teth5140276	Teth5140276	Teth5140276	81	AGGTAGCTTTCTTGTCCTAAGACGGCTTTCACAAATAGGAGACACCCTTTCTCACGTTGCTTTAGCAGGA
Teth5140277	Teth5140277	Teth5140277	415	AGATTATCAGGTGGACAGCTACAAAGAGTTTTCATAGCTCGCTCTTTAGTTGTAAAACCAGAAATACTTT
Teth5140278	Teth5140278	Teth5140278	723	TTCTCCAAAGCCTATACAGACTATAGCAAAAGAAACAGGAGTACAAGTTTTGCCTCTTAGCACAATCGAA
Teth5140279	Teth5140279	Teth5140279	240	TGTAATGCGAAAAGAAATACACAATCATACCATGAGATGTTTAAAATGCGGCAAAATCTTTGAACTAGAC
Teth5140280	Teth5140280	Teth5140280	35	ATAACATTGAAAAAGTGATAGTAGGGAAAAGAGAAGTAATTGATTTAATGCTTACAGCCTTAATCTCTTC
Teth5140281	Teth5140281	Teth5140281	875	TTCTTGGGGTTTTTGCGGGTTTGTCTTTTTTTAAGAGGTATGACCTTGAAGAAATTTTGAGGCTATTGAC
Teth5140282	Teth5140282	Teth5140282	1176	GGAAGTTTTTCCTTTTGTGCATTCTGCAATGGAGGAAATTACAGCTCTTTACGAAAAAGTAAGATATGGA
Teth5140283	Teth5140283	Teth5140283	375	GCAGTTAAGCGACGAACTAGCAGGAACTGAAAACAGAATAGCTGTAGCGAGAATGGATTATAACAATGCT
Teth5140284	Teth5140284	Teth5140284	412	AATTCTATAGACCTTGGTATTGTCGAAGGTCCGGTCCATTCAAGGGACATTGTTGTAACACCCTATATAG
Teth5140285	Teth5140285	Teth5140285	295	GATATAAATGGCTTTAGACGACTTGATACTATCTTTCTCAAAAACGGGGGAACAGAAGACATTTACTACA
Teth5140286	Teth5140286	Teth5140286	10	AATATAATGCTTCCAGCCCCCCATAAAATAATCGATATTATACACGAAACAGAAAATGAATATACTTTCA
Teth5140287	Teth5140287	Teth5140287	168	CCTGGGAGTCAGACAGACAATTTCAATACCAGGGATCAAATATGAATATATAGATGAGGTTAACAAATAT
Teth5140289	Teth5140289	Teth5140289	702	GCTCGGACCTATGGGAATCGGTGTACTTTATATAAAAGAGGACTTGCTTTCTGATGTGCCTCCTTTTTTA
Teth5140290	Teth5140290	Teth5140290	40	GAACATTACGAAAACTCTCCCCATGAAAAAGAACTTAAAGATGCTACCCACAAAGAAAGAGGTTACAATC
Teth5140291	Teth5140291	Teth5140291	583	TCATGGGAAGATATTGCTGTAGTGATTATACTTATTTTAATATTTATTATCTTTGGAAGAGGAGGAAGAA
Teth5140292	Teth5140292	Teth5140292	34	TATGCCGACTATTTAACCTGGTCTGAAGAAGAAAGATGGGAAATTATTAATGGTGTTCCCTATCTACAAG
Teth5140293	Teth5140293	Teth5140293	290	GTTATTCAATAAAATCCAAGCTTTTCAGCGTGTCTGACTGTCAGGCAATAGTTAAAAAAGCTGTTGTGGA
Teth5140294	Teth5140294	Teth5140294	199	GGTCGTCCCGTCAAATATATAGAAGGAGTAGGGCTAATTATTGAAGGAGGAAGACCTGATGATGAAAAAT
Teth5140295	Teth5140295	Teth5140295	41	TTTCTTTTCCTACTCATATTCCAAAAGGGCATGAACAGGAAGGCAAAAGGCCGGTTGTTGTAGTAGCAGT
Teth5140296	Teth5140296	Teth5140296	414	TTTAGAAAAGATGGGTATTCCTGTTGTAATGTTGGAGGCAAAAAATATTGCCCAGATATACCAGTCTATA
Teth5140297	Teth5140297	Teth5140297	134	GTGAAACTTCCAGGACGATAATACTTAATTTAAGGCTTCCAAGGGTAATTGAATCAGCAGTTGTAGGAAT
Teth5140298	Teth5140298	Teth5140298	56	TAAGAGGGATAGATTTCACAATAAATAAAAGCATAGTGATAGGGATAATTGGTGCAAATGGAAGTGGCAA
Teth5140299	Teth5140299	Teth5140299	785	GTTTGGAACTTTTTGAAGAAATAGGAGCAGAGCTTGTACCCTTTAGCCCTCTTAAGGATTATAAGCTGCC
Teth5140300	Teth5140300	Teth5140300	611	TATTAAAGCCAGGTTTGGAGATGTTAGAAAACATTGTACACAAAAAGGTTTTAGGTGTTGTCCCTTATAT
Teth5140301	Teth5140301	Teth5140301	323	CCTTGACAAAAGGAGATATCACTGAGGCAAGAAAAAGGCTGTCTTACATAGTTAGTAGGGATACAGATAA
Teth5140303	Teth5140303	Teth5140303	451	GGAGCAAAAGATGTTCTTAATTTAAGTGATTATATAAAGATTTCTAATTCCAAAGAAATAGTGGAAGCAA
Teth5140304	Teth5140304	Teth5140304	447	ACAAGCCATAATTAGAGAGGAAATAGGAATTTTATTAAAAAAAGCGGAGATTTTGAACATGCCTGTCATG
Teth5140305	Teth5140305	Teth5140305	139	GTCAAAAGGCATAAAGAGAGAAGGCCACCTTTTTGGCAGACAAAAGAAGTCTACAAAAATTTATATGACG
Teth5140306	Teth5140306	Teth5140306	220	GTTTTAACAGGAGCAATGCATATTGACGGGCTGGCGGATACTTTTGATGGCCTTTTTAGCAATAAGGATA
Teth5140307	Teth5140307	Teth5140307	169	GTCGAAGAAGGAATTTACGATATCATAGCAGTTCCTATGTTTTTATTTGAAGGAAACCATGTGTTACATG
Teth5140308	Teth5140308	Teth5140308	351	ATCAATGGTTATAGCCTCAAAAGAGAAAAAGAATAAAATATTTGCTATTGGAAATGCTCCAACAGCCCTT
Teth5140309	Teth5140309	Teth5140309	858	TGTAGCCCATTTTGGTGCAGATAAAAAGACTGTTGACAAAGTTCTGGATTCAAATACAACTGAAGAAGCC
Teth5140310	Teth5140310	Teth5140310	280	ATTCCTGGCATAAGTTCAATACAATACATGTGTGCAAAACTTAAAATAACAATGAATGATTTGACAGTGG
Teth5140311	Teth5140311	Teth5140311	22	GGAATTCCCGATGAATATTTTGTACGAGGCAGTGTACCAATGACAAAGGAAGAAATAAGGGCTTTGTCAA
Teth5140312	Teth5140312	Teth5140312	161	ATGTAGTATTGATGGAATTTCCCATGACCTACTCAAAAGAAGACCTTAAAACAAAGTGGGAAGAAAATAT
Teth5140313	Teth5140313	Teth5140313	142	GCTGAAATTTACGATAGCGCTTTAATGAACCTTGATGAAATAATTGAGCTTATGGTAAAATCTTATAATG
Teth5140314	Teth5140314	Teth5140314	939	TTTAGCTAGTAGCGGTGGCAAAGAGATAGCATATCTTAAGAAGAATGGGATGACACTTACCATATATAAG
Teth5140315	Teth5140315	Teth5140315	26	TAGGTCCCGGTGATATAAATGACATGACTCTTAAAGCCTACAATGTCTTAAAAGAATGTGATGTAGTCGT
Teth5140316	Teth5140316	Teth5140316	241	GCTATAAATGCCTGTAACAAAACTGGTATCAAGCATATAAGGTATGAAAGAGAAAGTCTATATTACTACA
Teth5140317	Teth5140317	Teth5140317	137	TTTCCACCTGTCACAGAAGTGAAATTTATTTCTATTCACAAAAAATATCCACGGATGAAGTAAAAGATTT
Teth5140318	Teth5140318	Teth5140318	118	ATAACCACACAAGGGGATGCATTAATTGACAAACCTGTTAGTGAAATAGGGGGAAAAGGGGTTTTTGTAA
Teth5140319	Teth5140319	Teth5140319	745	AAGCTTTTTGGGAAAAGGATTTTGCTTACAAGGACCTATGAACAATCACAGCAGATGAAAAAAATTTTGA
Teth5140320	Teth5140320	Teth5140320	113	CAGGAGATAATATAAAAGAAGAGATAGATTCAATGCCGGGTGTTTACCATTTTTCTATAGATTTGCTTGT
Teth5140321	Teth5140321	Teth5140321	1684	GACTATGATTCTGCACTAAAATCGAATACTACTTTATACGCTAAATATTTTAGAGAGATGCTTAAAAGAG
Teth5140322	Teth5140322	Teth5140322	13	AAGGAAGAATTGAATAACAAGCAAATACAGGTGCCCAATTTTGCAGTCAAAATTGGGTTAAAAGGGAAGC
Teth5140323	Teth5140323	Teth5140323	494	TATTTTTAGCTGCCTCAATTGGGGATTTGCTTACATATGTGACAACATCCCTCCAACTTGCTATTGCTTT
Teth5140324	Teth5140324	Teth5140324	65	TGTTTCCTCTTGTTACTATTAAAAACGCTGAATTTGCTGGCGCAGATGACAGGGCGACACAGGCTATTGC
Teth5140325	Teth5140325	Teth5140325	397	CCTGTAGTTGACATTATAAATGTCTTAAAGAAATTAAAAATTCCTTCACTATTTTTGGAGTTACTTCAGC
Teth5140326	Teth5140326	Teth5140326	67	TTAGATGGCGTAAATATATCGATAGAGAAGGGTAAAAAGACTGCAGTTTTAGGTCCAAACGGTGTAGGTA
Teth5140327	Teth5140327	Teth5140327	500	AAACAATACATGAATTTGAAGGTCCTGGTGTCATCCTTGGCATGCACAACACTGATGAATCGATAAAGAG
Teth5140328	Teth5140328	Teth5140328	3	GAAATATTCAAAAAGAGATGACATTGATGTGATAAATTTAAATAAAGCTCCTTTAAACCTTCAACACAAT
Teth5140329	Teth5140329	Teth5140329	496	GGATTAGATATAGAATCGCGTATTTTACTTACCAGTGCTGTTAAGACCTTGAGAGAGGAGATGAAAATAA
Teth5140330	Teth5140330	Teth5140330	222	AGCAGCTATAAGTGGAGTAAGCAGTGAAATCAGTATAGAAGCAGTTAAAGGTACTTTGGAACAAAAATTT
Teth5140331	Teth5140331	Teth5140331	67	ATAAATTCGCTCATCTTCTTCACTCTTTCAAGTGCTTCATACAGCACTTTTGCCGGGTTTGTTTACAAAT
Teth5140332	Teth5140332	Teth5140332	41	ATGAGCGATGTAGGGAAATTGGTATTGACCCTTCAATAACTCTGCCATTGGTGATATTAAATCCAGAAGA
Teth5140333	Teth5140333	Teth5140333	71	TTTTTTATAAGGCATTGCCTGAGAATGTTGCTATTCAGTGGCACTTTGATGGTAGTATTTCAAATACTGT
Teth5140334	Teth5140334	Teth5140334	74	CCTTTATTATAAATATTTTCGCATATAAGTATCTACCTGAAAGTATACCACTTCAAAGGGATACATTTGG
Teth5140335	Teth5140335	Teth5140335	16	AGAGAAGCTATTATTTCGGACTATGAAAATTTATTATTACTAGTGAAGGAAGTGCATGAGATTCATTATA
Teth5140336	Teth5140336	Teth5140336	1	ATGTTTTTTGTAATGGTACTTGTTGATGTAATTATAGTATTTTCGTTCTTGTTTATAGCACTGAGAAAGG
Teth5140337	Teth5140337	Teth5140337	413	ATTATGACAATGACTCTATTCTTATGATTATGAGGGCATATCCCTTTCAAGTAGGAGCAGAGTTTACAAT
Teth5140342	Teth5140342	Teth5140342	411	CACTCGTGCTATAAAATCTTATGAAAAATGTGGATTTGTCAAAGAAGGTGTATTGAGAAAGAGGTTGTTT
Teth5140343	Teth5140343	Teth5140343	431	ATAAAATTCGGCGCGACACTCTAGACCAAAATAGGTTAAACAGCATCATAAGACACAAATGGATAAACAT
Teth5140344	Teth5140344	Teth5140344	118	TTAGATGCACCAAGAAATAATGGGGATAGTGAGGGTAAAAAAGAGGTAATTGATAGCATCACATACAGTT
Teth5140345	Teth5140345	Teth5140345	208	GATAACCCAAGAACTATTAAACCTAATAGTTCTGAAATGGGGATTGACCATAAAATTGGTTTAGTTCAAA
Teth5140346	Teth5140346	Teth5140346	112	CCAAACGGGGCAGGTAAAAGTACTACTTTAAAGACTATAGTAGGACTTTTGAGAAAGACAGAGGGAGAGA
Teth5140347	Teth5140347	Teth5140347	1373	TTATGCCATCAAAAGAAGACATTAAAATAGCAATACCTTTTTTTAGGTTGTTTGGATTATTATTTGTGCT
Teth5140348	Teth5140348	Teth5140348	701	TTATTAAAAAATTGCGAGTAAAAAACTTTCAACAGGCGATTGCAAAAGCTATTAAGCTTAATTTAATAGA
Teth5140349	Teth5140349	Teth5140349	502	CTTAGTGTTGTAGTTTTAACGAATGGTACTCTAATTAATAAGGAGATAGCAAACAAAATTAAGGGTACAG
Teth5140350	Teth5140350	Teth5140350	40	GGGAAAAAAGTAGTTTTAAAAAACATTTCATTTGAAGTAAATAAAGGTTCTCTTGTAGGGTTGATTGGTC
Teth5140351	Teth5140351	Teth5140351	557	CTTTAGTAATGTTGATTTTTTCACAAGTATTAGAAGGAAAAAAGGAATTGTGGTATTTTTTACCCACTTA
Teth5140352	Teth5140352	Teth5140352	407	CCGTGTTAGCATTTGCTGAGGAATTTCTTATTAGATCATTCTTGCAAAAACGCTTAATGGAAGTTTTAGG
Teth5140353	Teth5140353	Teth5140353	295	AATCAGCTTGGTTCGGATGTTCAAATTGTAAGTCCATTGGCAATAAGTTCTCTTGTAACTTCTTTTCTGA
Teth5140354	Teth5140354	Teth5140354	1	ATGTCTGAACCGCTTTTTACTGGTAAGTATTTTGCAGCTTATGCTGAAGAACTGTCAGAGAAAAAGTCTC
Teth5140356	Teth5140356	Teth5140356	97	TTCTCCACGATGACTGAAGATATACTAGCTATGGTGGACTGGATAAAAAATAAAGGGTTTACACATATAG
Teth5140357	Teth5140357	Teth5140357	366	AGAGGAACTAGAGCGTTTAGACACTATTCCAGGAGTGGGCAGACGCACAGCTGAACACATAATAGCTGAA
Teth5140358	Teth5140358	Teth5140358	1619	AAAGAGGCACATTAGATGAGCTATTAGAAAAGAGAGGATATTTCTATTATATGTATAATTATGGGATTGA
Teth5140359	Teth5140359	Teth5140359	71	ACTCTGAACAGGAACTCAATAAGATTAAAAATGACCTTAAAAGCGAATTGGATCTTTTTAAACAAAGAGA
Teth5140365	Teth5140365	Teth5140365	433	GACGGGCATTGGAAGATAATAAATCATACATATCAAGGCTTGACACAGTATAAATTATGGATTGATAAAA
Teth5140366	Teth5140366	Teth5140366	66	TTTCCCTACAAATTTTAAAGAAAAAGACCTTTTGGGGCTGCCAATGGAAATTTTCTTTGTAAAATTTAGC
Teth5140367	Teth5140367	Teth5140367	302	AAGAAAAATACGGAAATCTTCCCATTGTTATATTTGGCCATAGTTTTGGATCTTTTGTGGCTCAAGAGTT
Teth5140368	Teth5140368	Teth5140368	741	ATTGCTTCTAAACATATTCATCCCTGTGCCAAAGCTTATGAGAGATGTATTTGTCATAATGTCAGCAATG
Teth5140369	Teth5140369	Teth5140369	764	CAATACTGTTTAGAACAACAGATGGAGGTAAAACCTGGTCACAGATAAAATTATCTATACCCAAGAGTTA
Teth5140370	Teth5140370	Teth5140370	300	TTCTAATGAGACTCTCTATAAGACGGAAGATAGAGGTAAAAACTGGGATGCTGATGAAGTGCCTTTTGGT
Teth5140371	Teth5140371	Teth5140371	320	TACTAGGACATGTTATTAATGCACTATCTGTGGTAGCAGGATATTCATTGATTTTTATAGTCAGCAAGAA
Teth5140372	Teth5140372	Teth5140372	276	CTATTACAAACTGTACAAAACTCTGTATCCATCATGGGATGATATGTTTTTTAAAAACTTTCTCTCCCGA
Teth5140373	Teth5140373	Teth5140373	154	TATGATATAAAGCATCAAAATGCAGAACTTTTATACTTCCTACCTTTTTCTAAAAAAGAATTGTTCCTTT
Teth5140374	Teth5140374	Teth5140374	47	AAATAGTAAACATGATAAAATCAGAAATTTTATTAGGTAACCTTCAAAAAGGCAGTCAACTTCCATCTAT
Teth5140375	Teth5140375	Teth5140375	478	GATAAATCAATTTCAGTAAAAGACATAGATAGCATATCTATTAAAGTCTCCTCAGAAATTGAGTTGGAAC
Teth5140376	Teth5140376	Teth5140376	918	TCTAAGGTATATGCATACTTCAGTAGAAACTGCAAATATGAAAGATGTAATAAGTAGTGGTAAACTCTTA
Teth5140377	Teth5140377	Teth5140377	845	GCGGCAATGATGCAGGGAAAATCCATCTTACAAAAGGTGGCATAAAAACAATTGCTGTATCTGTCCCCTG
Teth5140378	Teth5140378	Teth5140378	32	TTACACAAACTTATGGACCCTCAGGAAATGAGGATAAAGTGCTTGAAATTATAAAAGCGGAAGTAAAGGA
Teth5140379	Teth5140379	Teth5140379	274	GAGATGAATGAAATAACAAGTACCGAATCCTATTACCGCTATTTTAACGAAGCTTCTCTTACAGAAGAAG
Teth5140384	Teth5140384	Teth5140384	3159	ATTAATAAAAGCGCTAGTAGAAGCAGAAAGCTATCCAGGGCCATCTCTCATCATTGCGTATGCTCCATGT
Teth5140385	Teth5140385	Teth5140385	13	AATTACAGCGAGTATTATCTTATAAAGCATTTAATGACGAGTTTGAAACATTATCACTATACGACTTACT
Teth5140386	Teth5140386	Teth5140386	66	AGCAGGATATTTTTCTACAAATATTGCAGAGAGTGTTCTTAAAACCAAGATAAACGATTCCAATCAAGCA
Teth5140387	Teth5140387	Teth5140387	74	AGAGTAAAGATTTTTATGAACTAGAAAAAGGGATACATGAACTTACTCAAAAAGTATCAAAACAGTTCAA
Teth5140388	Teth5140388	Teth5140388	52	CTGCTCGTTTATATCCTTGGTCTATCTAAAGAACTGAGAGAGCTTTGTGGCTTCTCAAGAGTTCCTAATG
Teth5140389	Teth5140389	Teth5140389	451	GGTAGGAATCCTAAAAATAATGGTATTATACATTTTTATTGGCAGAATCCTGGCGAGAAAAAAATGCGTC
Teth5140390	Teth5140390	Teth5140390	568	GCTACAGACAATATTGATATAGCTAACAAAATTGCTAAAGCTATCCGATTTTCAAACGGCGGTTACCGGT
Teth5140391	Teth5140391	Teth5140391	115	GCAATAAAAGATGGAAAAATTTTAGCGGCAGGGAAATCACCTGCCGCAATTTCTGCAAAAGAAAAAATTG
Teth5140392	Teth5140392	Teth5140392	13	TCCCAGAAGTTATCAGAAATATGTGAAAAATACAAAATAGGTTTAGTGTACCTGTTTGGTTCACAAAAAG
Teth5140393	Teth5140393	Teth5140393	111	AAATTCTGCGGCTGCAGAAAGTTTTTTAAGGAGAACTTTGGAGGCAATTTTCGATATAGGAAGGCATATA
Teth5140394	Teth5140394	Teth5140394	193	TTTGAAAAAACTAAAAATTTAGAAGATGCCATAATAGATGCAGATTTCGTAATAAATACAGCAATGGTAG
Teth5140395	Teth5140395	Teth5140395	110	CTCCACAAGAACTATTTAGTATTCCTCCAACATGGATTCCAAGTAAAATTTATACGGGATATTATATAAA
Teth5140396	Teth5140396	Teth5140396	358	GCTGCCGTGTTGATTCCATGGGCAATACCGACTGTAATATCAGCTCTTATGTGGAAATTCATTTATAATG
Teth5140397	Teth5140397	Teth5140397	740	CAGGTGTAACAACATATCAAGAAGAAGATGCGAGGAATGTATTCCAACAAGGTGAAGCAATTTTCATGAG
Teth5140398	Teth5140398	Teth5140398	357	TCAATATCCAATGAGGTTAGAACAAAATGATGTGATGTCTTCAAAAGTAGTAGAAAATAAAGAATGGTAC
Teth5140399	Teth5140399	Teth5140399	554	AAAATTATACAGAAGATTTTATAAAAAGATGGGGGTTAGGGCTTGTTGCAGTTATTACGCGGTCGTTTAT
Teth5140400	Teth5140400	Teth5140400	356	TGAATGTTCCTCTAAAACTTGCGAGGTTGTGTGGAGAGGCTTTTACTCCTACGATGTTGATTGCGGAATA
Teth5140401	Teth5140401	Teth5140401	1	ATGAAAAGGTGGCGTGTTGTTTTAGCATCCTTGTTAATTGTAGTGTTATCAGTTTCAGTGCTTTTGTCGG
Teth5140402	Teth5140402	Teth5140402	174	AGGTCAGCTCATTTTTGATGGTGAAGAACTCAATCTAAGTGGTCCTCATGAAGCTATTGAAAAAGGTATA
Teth5140403	Teth5140403	Teth5140403	96	TCCTACAACAGCTTATATATCTTTATTTATAGGTGCTTTTGGTTCAGTTAATAATATTGCAAATACTCTT
Teth5140404	Teth5140404	Teth5140404	324	TTTAAATACGATGTATGGTTTTACAGGAACTCCTGTTGACACTCCTATGCTACCTACTATAGAAATCCCA
Teth5140405	Teth5140405	Teth5140405	346	AATGAGGCAAATCACTTAAAATTGAAACCAGGAGATATTATATATAAAGTAGAAAGGGTAAGAACAGCAG
Teth5140406	Teth5140406	Teth5140406	153	AAACAATACGCCAATCCTTTATTCTTCTAACTATTTTAATGCTTCTAAATTCGACTTCTATATTATACGC
Teth5140407	Teth5140407	Teth5140407	280	CAGGTAATGATGGAATTGGGTGGAGAAGACATGGTTGTTATATTGAGCAACATGAAAGGCGATTATGCTG
Teth5140408	Teth5140408	Teth5140408	278	TTATTGAGAAACCTTTCCCTACTTATCCCCATGGTTTTCCTGATGAAATTATCAAGGAATTTGAAAAAAG
Teth5140409	Teth5140409	Teth5140409	369	ACTTGAGTCAATACCAGGAATGAGAATAGAACTCAGCGAAGAGGAGTTTACTGACAACGTAAATAAATAC
Teth5140410	Teth5140410	Teth5140410	390	AGTAAATGAATTACCCGAAAAGTATGACTCTGTTAATGATAGCGACAAAGTAGTAACTATTACTTATTAT
Teth5140411	Teth5140411	Teth5140411	224	GCATAGATGACGTAGAAATAAACTTTTCAGCTGGGCCTTCCGAATTACAAAAAATAGTCGAAATAGCCTC
Teth5140412	Teth5140412	Teth5140412	595	GTTTTTGGTACATTTAAGACAGCAGCTGGCGAAGTTTTAACTGGCGATTTAAACAGGTTCTTTGCAGGAG
Teth5140413	Teth5140413	Teth5140413	222	AGGATTAGAAATACTAATTCATATTGGGATGGACACAGTAGAAATGAAAGGAAATGGATTTGAAAGTTTT
Teth5140414	Teth5140414	Teth5140414	419	TGATAAATCAAAGACTTAACATTTCACTTCCTGAGGATGAGGCGGGTTTTATAGCTCTTCACTTGCATGC
Teth5140415	Teth5140415	Teth5140415	63	AACTGCAGGAGTTGTGTTTGCAAATAATGAAAAAATCAGAATTGCGCAAATGTTAGATGAAATTGGAATA
Teth5140416	Teth5140416	Teth5140416	977	GTTCAAGACAAGTTCTTAACATGCTTGCAAAAAATGGTGCACTTTCAGACCTGATATCGGCAGGTGCAAG
Teth5140417	Teth5140417	Teth5140417	652	GATCTGAGAGAAAATGCTTGTTTTGCAATTGTAGATAATGGGAATATATTAAAACCAGGGAGAGGATACC
Teth5140418	Teth5140418	Teth5140418	1177	CCTACTATAAATTCTATTCCAGAGAGCAGCAAAGAAGCAAATATAAGTATTTCAGGGGAATCTTATCCAG
Teth5140419	Teth5140419	Teth5140419	487	GCTTTTTACCAAAGTGCTTTAAACCTTGATATGGCAACAATAAAAAGCTTTGCCTTAGCTTTTGGAATAA
Teth5140420	Teth5140420	Teth5140420	895	CCTAAAATATTTGATGACATTATTTGGATTGATGATGACCATTATAAATATCTTGAAGGTGTTAAAGCTG
Teth5140421	Teth5140421	Teth5140421	299	TATCAATGTTCGTTCATCATATGCCCTTATATATTTATAAATCGGGGCTTACAATAATGTCTGCGATAAC
Teth5140422	Teth5140422	Teth5140422	1474	GGTGTAGCACTTGCAATGGTAAGAGAAATAGTAGAGCGTACCATACAAAATCCTACTGAAAAAGACATAT
Teth5140423	Teth5140423	Teth5140423	290	AAAACATATTTGTTCCTTCTATACCGGATAACTATATTTTTTGGAGAGATTACGAAAAAGTTGTAGATTT
Teth5140424	Teth5140424	Teth5140424	208	GATAATCTTGTGAAAGTTGGTGGAAGCCCCGGCCATGTGATTGACACAACTGGGTTTGTAAGCACTGTAA
Teth5140425	Teth5140425	Teth5140425	241	GTAGGCGATATAATCATCATAATATCTTATGCAATAATGGATGATGAGGAAGCCAAAAATTATAAGCCTA
Teth5140426	Teth5140426	Teth5140426	512	TTAAAGCCCCTATTGTAAGGGAAAGTGACGGTTTAGCAATGAGTTCAAGAAATGTATATCTAAATCCTGA
Teth5140427	Teth5140427	Teth5140427	588	AAATATTTCAGTTCCAACTATTGGAATAGGTGCCGGTCCTTACTGCGATGGTCAAATCCTTGTCACCCAC
Teth5140428	Teth5140428	Teth5140428	25	GGTGTTGTAGGAACAAGCCTCGCTTTTTTGTTATCGCAAAAGGGTATTAATATATCAGGTTTTTTAAGTA
Teth5140429	Teth5140429	Teth5140429	39	GCCAGATAATTTTAAAAAAGTAATCGATCTATCCTCTCCCTCTAAAATAGGACTGCCAAAAGGCCAAATT
Teth5140430	Teth5140430	Teth5140430	284	CGGGAGTACAGTTAAAAGTTGTACAAAAACTTTTCGGACATACTCAAATATCTACTACAGCAGATATATA
Teth5140431	Teth5140431	Teth5140431	63	TATGGGTAGGGGCCCTAAACAGATAAAGACTATAATAACAGAAGATATTATAGTTGTAAGATTAATAGGT
Teth5140432	Teth5140432	Teth5140432	891	TTTTGCATTAGGATCAACCGAATTGTTATCTCCAGCAGTTATGATAAATCTTCTTGGTGAAAAAGGGTAT
Teth5140433	Teth5140433	Teth5140433	72	AGTCCTGGAGGATTTTGGTGTTGAATATGAGATAACAATTGTCTCTGCTCACAGAACCCTTGAGAGGATG
Teth5140434	Teth5140434	Teth5140434	750	TGGCAGGCCACTTTTTGGCTTCTTGACGGATAAAATTACTCCAAGAAATGCTGCAATGCTTAATTTTGTC
Teth5140435	Teth5140435	Teth5140435	313	CTTAAAGCTATTAAAATGTTAATAAGACATATACCCCAAAATGAAAAACCGACTCTTGAAAATATCCTTT
Teth5140436	Teth5140436	Teth5140436	408	AACAAATGGCAGTTTAAGTGTAATACCAAAAAGTTGCAAAAAACCCGTGACTCCCCAAGACTTAAATTTA
Teth5140437	Teth5140437	Teth5140437	246	TCCTATACAGACAGAAGATGCGATATTTGCGATAAGATTGTTAAAAGAAATTGGATATCATATAAACCTC
Teth5140438	Teth5140438	Teth5140438	1	ATGAGTGCAACGATAAAAGATGTGGCGAGAGAAGCAAAGGTTTCAATTGCTACGGTTTCTAGAGTATTAA
Teth5140439	Teth5140439	Teth5140439	322	CTTACTGCGCGAATAAGAGCACTTTTAAGAAGAGCTACAAATCCTTATACTAAGCGGAAAGATGAAATAA
Teth5140440	Teth5140440	Teth5140440	1126	GGGAATGTGATAGTAGGTTTAGAAGAAGATGAAAACAATATTTACCTTACGATAGCGGATAATGGTATGG
Teth5140441	Teth5140441	Teth5140441	100	AATCCTAGGCCTTTAAGTCAAGGTATGTCTCAAGATATGTCTAAAGAAATTTCACTTTATTTTTTAAATG
Teth5140442	Teth5140442	Teth5140442	124	GACTCCTTAGGTCCTATCGTAGGAAATCTGTTAACAAAATCACTTCCACCAACTTACTTTGTTTACGGTA
Teth5140443	Teth5140443	Teth5140443	377	AGAAGTTAGGGAAAGAGGATATGGATAAGATTATGAAGATGGCAGAGAAAGGATTAACAAAGGAAGATAA
Teth5140444	Teth5140444	Teth5140444	116	CAAGACTTTTCAGGGCTATTTCCTATGCTGAATTGGTACATGCCACAAATCATTACAAAACTCTTGGAGA
Teth5140445	Teth5140445	Teth5140445	127	ACTGCTGTAACTACCGGTTTGGTTTTAGTAATGGGCGAAATTACTACAGATTGTTATGTAGACATACCGA
Teth5140446	Teth5140446	Teth5140446	622	TATCGCATATCTTCTGGTACTCGATATGTTTTGATGCAGTATGCGGCAAATGGTCACACCTATGTGCCGA
Teth5140447	Teth5140447	Teth5140447	175	TTAGAACATGGTCATGAATTTAAACAAAATATAAGTCCTTTTGAATACGATGGTGTTGTAAAAGACTTAA
Teth5140448	Teth5140448	Teth5140448	220	TCTAATAACGTCAATATAGGTCTTAGGTGCGAAAGATGTGGTAAACCAATACTTACAGGTAGGTTTTGTG
Teth5140449	Teth5140449	Teth5140449	206	CTTACAATGTAAAAGCTGAAGATGTGGCGGATGCTATTCTTAAGGGAATATTGTTGAATAAAAAAATTTA
Teth5140450	Teth5140450	Teth5140450	34	AGGGGAGAAACAGAAATTTACAAAGTTTTATTAGACTTAGCGATAAAAAAAACTGATATTATAATTGCGG
Teth5140451	Teth5140451	Teth5140451	634	CTTGTTGATCAACTTTCTAAACTTGTCAATATCACTACATATGAAGACTCCAATAGAAATTTCAGAATCG
Teth5140452	Teth5140452	Teth5140452	720	ACAAAATAGGCTCCAAGATGATAACTACAATTTCACAGCGCTTCTTTCAAAAAGTGAGGATGCAGATTTG
Teth5140453	Teth5140453	Teth5140453	3	GAATATAGTAATAAATCAAACTTTTGGCAGGATAGGTATAGACACTACTCCTGCCCAAATTTCTATACAA
Teth5140454	Teth5140454	Teth5140454	137	TACACATTTTTTTAATAATTACTGACAACAATGAAGATATGCCTTTTAAGTGGCTTCAATCTATTGATAA
Teth5140455	Teth5140455	Teth5140455	107	CGCCAAAAAACATATCTGTTTTAAGAAAAGAGCTTGTAGAAATCAAAGACGAGAATTTAAAAGCTGCATC
Teth5140456	Teth5140456	Teth5140456	530	CAGGTACTTTTACCCCAGCAGCAAGTGGTTCATTAATTAGTAATGGTACCTATACTGTATCCTATGATGG
Teth5140457	Teth5140457	Teth5140457	911	AAAGAAGAGGCTTCTCAGATAAAGAAATTGCTAATAAGTTAAATAGAACGTATTGGGGTATAGTATGGAA
Teth5140458	Teth5140458	Teth5140458	537	CCCTACTATTTGTGATGCTGACAATTTAATCGAAGTAAGTAAAGCGTTAGAGAATACAGAGGTCATTTGT
Teth5140459	Teth5140459	Teth5140459	738	GGATTCCTACATAGAAAGACAGAATGAACTTAAAAATAATGGATTTGAATTTATTTGGATTACAGACGGA
Teth5140460	Teth5140460	Teth5140460	340	AGTGACATCAGCATTGATTTAATAATAACGCATCCGCCGTATTTAAATATTATAAAGTATTCAAATGGGA
Teth5140461	Teth5140461	Teth5140461	1035	GTACGCTCGAGACCTTCCTGGTATGGCAGATATAGATTCATCTTTATATCTATTTTTGAAAGAAGTAAAA
Teth5140462	Teth5140462	Teth5140462	102	TAAAGCCCTAGAGCTGAGTCGTGAATTGGACGAATTGATTGTCATGTACATGAAAAAAGAAAAACAAGTA
Teth5140463	Teth5140463	Teth5140463	173	TTAACGATCATACATATTTTGAATTTTCTGTACACAAGCCTACAAATACAATAATGGTCAAAATTGTTGA
Teth5140464	Teth5140464	Teth5140464	635	TTGATTTCAGTGGTACTACAGATCCAACTGCTCAAAATTTTTTAACAACTACGTTAAAGTTAGATTCAAA
Teth5140465	Teth5140465	Teth5140465	6	GGTAAATCCGTATCAGCAGTACAAAGAAAACGCGATTTTGACAGCCAGTCCTGAAGAGCTGGTACTGATG
Teth5140466	Teth5140466	Teth5140466	92	TTGCCATAGCTTCAAACAATTTAGAAGAATTAAAAAATCTTCTTATTACGAAGCAACAGATTATTGAAGA
Teth5140467	Teth5140467	Teth5140467	95	CGGGAGAACAACAGTTTTATGCAGAAAAGGGCTTCCAAAATGAGCCTGTAAGATGCAAAGAGTGCAGAGA
Teth5140468	Teth5140468	Teth5140468	508	TTGAAGCAGCTAAATCGTGTTGGAGACGCCTTCATGGATTTAAAAAATGGCAGATGTGATGCAATAGTAT
Teth5140469	Teth5140469	Teth5140469	538	AGCATTACTTATAAGTATTTCGAGCCTTACATCATCATTGCAGCTATATATTTTATAATGACCTTCATCT
Teth5140470	Teth5140470	Teth5140470	444	AAGGGCATTAGCTATGCAGCCAGATATTATGCTTTTTGATGAGCCCACATCAGCCCTTGACCCTGAAATG
Teth5140471	Teth5140471	Teth5140471	109	GAAGTGAGGACTGTTTTAAGTGTACAGAAAAACAATCACATTGCGGAAATTACAATACCTTTTAAGGGTA
Teth5140472	Teth5140472	Teth5140472	468	TATATTTAATATAGCAAAAAACAGGATAATAGTTGTAGGGGTTACTCATGTGACAAATAACCAGGAGGAA
Teth5140473	Teth5140473	Teth5140473	519	TACATATGTTTTAACAAAAGAAATTAAATGGATGATTCCAAACTTTCTCTTTCTTGCCTTTTTAGGTATA
Teth5140474	Teth5140474	Teth5140474	29	TAATTTATGGAACTTTAAGAAGAGGAAAAATCAGCGGAATCGCTGATATTGACATAAAAAAACCAAGTCT
Teth5140475	Teth5140475	Teth5140475	388	GGGAAAGCGACCCTTTTATCTTCTTTGACAGATGGAGTTCATCTTCACACTGTTGAGGCGGAGAATGAAG
Teth5140476	Teth5140476	Teth5140476	52	GTTATACCATTGGCTTTTGGAGGAGTATTAGGGATAGTTATTCCGCCTTTCTCAGCCACACTGGCATCTC
Teth5140477	Teth5140477	Teth5140477	219	CGCTTGGAGAACTCTTAAAATGAAACATTTTAGAGTGCAGGTGATAGGCGGCATTGTTCTTCACCAAGGG
Teth5140478	Teth5140478	Teth5140478	484	GTGAGGATATCTCCTTTTGATGCCGCCGGTAGAAGGCATACTTCATTTGCCCTTGTGGAAGTACTTCCTG
Teth5140479	Teth5140479	Teth5140479	1111	GCTTTGGGAAATGGAACTGCTTCAAGAGAGAGTGAAATGTTTATAGCAGAGCTTATAAAAGAACTTTCAA
Teth5140480	Teth5140480	Teth5140480	493	GTTACAATAGATAAGAAAATGAATGAGAATGCAACTTTTGTGCCTATTAAGTTTTTCTCAGAAGTGTTAG
Teth5140481	Teth5140481	Teth5140481	558	AATTACACCGGTTAAGTTTTACAATTTTTTCATCATTACTCTTTTTGCGAGACTTCCAGGCATATTTTTT
Teth5140482	Teth5140482	Teth5140482	940	GCTGCTTTAGCTGTAAAGGATGGTATGGATGAAATGGAGGCTTTAAAAGCTATCACGATAAACCCTGCGA
Teth5140483	Teth5140483	Teth5140483	747	TTTAGAGAGAGGAGAAGAGTTACAAGAGATAATCGCTTTAGAAATTCCAAAAAAACGAACTTTTATGCAT
Teth5140484	Teth5140484	Teth5140484	399	ATATCATCCAACTCAAGTTTTGGCTGACCTTATGACAATAGAAGAAGAATTTGGGAATTTAAAAGGAAGA
Teth5140485	Teth5140485	Teth5140485	214	CCTGCAATGCCTTTTGATGTGTGTGGGGCAGAGAGCCAGGGTATGATAGGATATATGATTCAACAGGCAT
Teth5140486	Teth5140486	Teth5140486	234	AGAAATTGCAAATTTTTCTGTGGGTTCTATATTTGTATACACAGCAGGCATAATATATCAATTCAATAAG
Teth5140488	Teth5140488	Teth5140488	192	AGTCAATGAACATAGAGGCAGGATTCCTCTCTATCATTTTGATTTATATAGGTTAGATGATTACACAGCC
Teth5140489	Teth5140489	Teth5140489	572	CCATAGGAGAGATTGCTATTCAAAAGATAAAAAAAGGTGAAGTAGTTAGTTACTTTGATTTCAAGCCGAT
Teth5140490	Teth5140490	Teth5140490	157	AAAATTGTGGGTTATGGAGGATTTTGGGTGGTTGTAGATGAAGGTCATATAACCAATATAGCAGTTCATC
Teth5140491	Teth5140491	Teth5140491	331	GTAGGAGTAAATCATATAGAAGCCCACATAGCTGCAAATTACTTAGGGGGTGATTTTGCTCCTCCTTTTA
Teth5140492	Teth5140492	Teth5140492	769	GAAGAGCCTTTAAGTGAGGACAGCCCTTTGTGGGATATGGAAAATGTGATAATCACTCCTCACATTGCAG
Teth5140493	Teth5140493	Teth5140493	529	TTACTTTTAAGTCCAGATGTCCTATTATTAGACGAACCTACCAATCACTTAGACATAAACTCAATAGAAT
Teth5140494	Teth5140494	Teth5140494	505	CTTGTTCAAGCGTTGGGTAATTTAACTGAACCGGACAAATTAGGCCCTGCCGTAGCGGTAGCATTTATAA
Teth5140495	Teth5140495	Teth5140495	74	GTTTGCTTTTAGTATTTTTTATTGTACTGTACTCAATAAGTACTGTTAATGCTACCAAATTTGCTCAAAT
Teth5140496	Teth5140496	Teth5140496	326	GCTTTAATTTAAAGGGGATTTTTGATATTAATCCTCGTTTATTTGGGCTTAAAATTAGAGATGTTGAAGT
Teth5140497	Teth5140497	Teth5140497	78	TTTAGCGGGAGTGAAGTTTCAGCCAAAAAAGATTTTGTATATGAGCGTACTCACTGGAATCATATTGTAT
Teth5140498	Teth5140498	Teth5140498	514	GAGGAATTGTTAGATAGTAGCATGTTTTTTAGAACAAATCGATCTTTTCTAGTGAACCTCTTTAAAGTTG
Teth5140499	Teth5140499	Teth5140499	317	TTTCTGAATTAGTCAAGGAAAAAAGATATAGTGAACTGGAGAATTATTTGTCTTCATATATGGAAGAAAT
Teth5140500	Teth5140500	Teth5140500	264	TTTTACGGCAGTTTATTTCATACCTTTTGCTGCTTTAGCAAAATTTGTAGATATACATTTTCCTTTAGAA
Teth5140501	Teth5140501	Teth5140501	751	GCCTTAAATGTCCTACAAATGGACATTTATGTAAAAAATCTGCATATAGAAAAAACAAATATTGGAGAAA
Teth5140502	Teth5140502	Teth5140502	695	GTGAGACAAAATTTGTATGTATGGATGGTCCAATTTTTGATGGTCATCTTGTGAATTTTGACTTAGCCAT
Teth5140503	Teth5140503	Teth5140503	53	TAAAGAATTTTAATGAAGTAGCACTGGGTTATACAGAGGAGGAAGCAATTCTAGAGGCTTCCAGGTGTAT
Teth5140504	Teth5140504	Teth5140504	430	ACAGGTGCTGGACTTCCTAAGTTAATGGATATTCCGGGCAAGAATTTGAACGGCGTTTATTCTGCTAATG
Teth5140505	Teth5140505	Teth5140505	889	ACCGTAGAGTATTTACGAAAAATCGGGTATAAAAAAATCACATTAAAAACCGGCTCTTATAGTATGGATA
Teth5140506	Teth5140506	Teth5140506	103	AATGAAGAAGAGGATGGGAGCTATACAGGAGTTGCTTACGATAGAGTCATAAACGTGAAATTGGAAGAAG
Teth5140507	Teth5140507	Teth5140507	10	ACTATTGTAAATTCAATTGCAATAATTGTGGGTGGTACTATTGGTACCCTTCTTAAAGTAGGAATTCCAG
Teth5140508	Teth5140508	Teth5140508	88	AAATATTGGAAACAAGGAGTAAAAGTTGCAGCTGTTGACTATGGTGGAGAATACGTAAATTCTATATCTA
Teth5140509	Teth5140509	Teth5140509	885	CTCCGACATAAGTGATGACGAAATAGCTCAATTTTCTGGAAGAGGTTCGCCTTATCTATACAAACCAGAC
Teth5140510	Teth5140510	Teth5140510	45	TTTCTTCTTGATACTTGTATTAGCGCTTGGTGGAAGCCAGCTTAATGTATGGTCTTTAGAGACATTGTTG
Teth5140511	Teth5140511	Teth5140511	103	ACACTTTCTACAGGTACTGATGATAAAAACAAGTTATCGCCACCACAAGAAGACAAAAAGTCGACAATTG
Teth5140512	Teth5140512	Teth5140512	38	AAGTAATCCAGGCAGAAGAAGTTACAAAAGGTGGGGTTATTTTACCAGGTACAGCAAAAGAAAAGCCACA
Teth5140513	Teth5140513	Teth5140513	1476	TATCGTAGACCCAACAAAGGTTACAAGGACAGCTTTGCAAAATGCTGCATCAATTGCTTCAATGATACTT
Teth5140514	Teth5140514	Teth5140514	65	CCGATGTGCTTCCTAAGGATGTAGATTTAAAGACAAAGCTTACTAAAAAAATTACTTTAAACATTCCTTT
Teth5140515	Teth5140515	Teth5140515	989	ATGTAATAGAAAGTGGCAATGGCGTGTCTTCTACTATTAAAAGTCACCACAATGTTGGAGGTTTGCCTGA
Teth5140516	Teth5140516	Teth5140516	1059	TATTTTGTTCTTGGTAGCATTGTTTTTCTCACCAATAGCTTTACTTGTTCCTACAGAGGCAACTGCTCCT
Teth5140517	Teth5140517	Teth5140517	349	GCAGAAAATGCAGCACTTTTAGCTTGTCATATTCTCTCTTTGAAATATACTTATTTAAAGAAGACCTTAG
Teth5140518	Teth5140518	Teth5140518	569	CTGATGAAATTTCTCCTGATACTTGCAGATTTTGGGACAAAAACACTATGGAAAAACTTGATAAAGATAG
Teth5140519	Teth5140519	Teth5140519	17	TCTATATAACTTTAAAAAAAGGAATACTTGACCCACAAGGAAAAGCAGTAAAGGGAGCTTTGTACTCATT
Teth5140520	Teth5140520	Teth5140520	378	TACTACAAGGCTTAAAAAAGGGCAGGAGATTTTACTTCCAATTGCTCATGGAGAAGGCAATTATTATGTA
Teth5140521	Teth5140521	Teth5140521	1582	AGTCTTTACAATGAAAATGAGGAAGGAGCCATTTATCCTACTCCTGTAATAGGAATGGCAGGCCTTATAG
Teth5140522	Teth5140522	Teth5140522	28	GAATGTGGTGTTTTTGGTGCCTTTAGTTTGTCCACTTCAGTTACTTCTTATATCTATTATGGCTTACAAG
Teth5140523	Teth5140523	Teth5140523	33	TGAAGGCAATAAACTGGTGAAAATGATAAAACCTATTGCAAAAACGACTTTGACAGCCAATGTTTTAGAA
Teth5140524	Teth5140524	Teth5140524	174	AAAAGAATTGAAAGAAAATTTCCAAAGAGAGTTATTAAAACTTCTTGAAAAATTGAATCCGGATGGAATA
Teth5140525	Teth5140525	Teth5140525	370	GACATTGGCGGTCCTTCAATGATAAGGGCTGCAGCTAAAAACTACAAATATGTAACTATTCTTGTAGATC
Teth5140526	Teth5140526	Teth5140526	1085	CAGGAACGGCATTAAAAGATGGTAAAATTGTCACATCAGGAGGAAGAGTGCTTGCTGTTACCACAATAGG
Teth5140527	Teth5140527	Teth5140527	260	TAGTTCTTTTTGATGTTTTAAAAGCAGGGGCAGAGAGCGCTGCCCTATACACTATAAATAAAAAAATAGG
Teth5140528	Teth5140528	Teth5140528	183	TAAAGGCAATGGAAGCAAAACGATAGCTATAAGAGCAGATATGGACGCTCTTCCAATTCAAGAAGAAAAT
Teth5140529	Teth5140529	Teth5140529	1192	CTAGGAGTCTGTATTATAGGTATGTATTACTTAACCGCTATGCCACAACTTAGACTTTTTGGATATATAT
Teth5140530	Teth5140530	Teth5140530	567	TATTTTATTCCAAGAAACTTACCATAGACCTACGTATGAATACATGCATCCACAAGGTCCAAAACACGAT
Teth5140531	Teth5140531	Teth5140531	281	TATTGTCAGAGCTTTTGCAGCTAAATGAGCCTGTTAAATTAGAGTATTTCAGCAAAAAATTTGGCGTCAC
Teth5140532	Teth5140532	Teth5140532	25	AGAAAAATATTTTATTTGCTTTTGGGGGTAGTATGGTTTTCTACAGGATTTTATGCCATGTTTCATGATA
Teth5140533	Teth5140533	Teth5140533	163	TTAGAACCACAAGTAAGACATCTCAAAAAAGAAATTGAATCAATCGCTTCTAAATACAATATCCCTGTTG
Teth5140534	Teth5140534	Teth5140534	286	GTAGCCTTTGGTACAGCTTATAGCCTTGCTACACGATGGGACCTCGACGAGACGATGACAGGAATTATTT
Teth5140535	Teth5140535	Teth5140535	161	AAAATATGCTTACACAAGGAGAGCAAAGTGAAGCTCCTAATTTTCTAGTAATTCACGCTCAAGACCAGCT
Teth5140536	Teth5140536	Teth5140536	10	TCTAAAATTAAAGATGAACTTGTTGACCAGTTATTTGAGGCCATTTTAAAACTTAGAAATATAGAGGAAT
Teth5140537	Teth5140537	Teth5140537	825	TATAAAATTAGAGCAAAACTATCGTTCTACCAAAACAATATTGGAAGCAGCCAATTATGTCATAGATAAT
Teth5140538	Teth5140538	Teth5140538	94	TATGAGTACGACATGCTGATGAGAGAACTTATAGAATTAGAAGAAAAATATCCAGAGCTTAAAACTCCAG
Teth5140539	Teth5140539	Teth5140539	99	AATTATCGACTATGTAAACAAATTAAACGAATTGGACACTGAAAATGTAGAGCCTACAGCTCATATAGTG
Teth5140540	Teth5140540	Teth5140540	245	CTACTGAGGGAATAAAAACCACTTGTTCTTCTAAGATGCTAGAAAACTATATTCCTCCCTATAATGCTAC
Teth5140541	Teth5140541	Teth5140541	453	AATAGTTTCTGAACCAGATATGTCTACACCTGAAGAAGCTTATCAATACTTAACAAAATTAAAGAGCATT
Teth5140542	Teth5140542	Teth5140542	52	GTGAGGAAAGATAAGAAAATGATAATAATGCTGCTTGAAACGATAGAATATGAAAGGACATATTACAAAT
Teth5140551	Teth5140551	Teth5140551	186	TGAGTATGGTATGTTGCCAAGAGCAACTGAAACAAGGAATCCAAGAGAAGTAACTAAAGGAAGACCTAGT
Teth5140552	Teth5140552	Teth5140552	116	TAGAAGAGACAGGAGATACGATTGAAGAAAATGCTCTTATCAAGGCTCGTTTTTTAAAAGAAAAAGTTGA
Teth5140553	Teth5140553	Teth5140553	192	ATTGGAGAAAGTAATTGAAACAGAAGGCCAAAAAATCTTGTTAACTCATGGACACAGATATTATGTTAAA
Teth5140554	Teth5140554	Teth5140554	49	GATTCAGTCATGAGAGAACGCCTTCCCAAGGCGACTTACAAAGCTTTAAGAAAAACAATCGATGAGGGAA
Teth5140555	Teth5140555	Teth5140555	33	TATGATTTTAATTTTTGTAGTAACGAGTGGAATTTGCACTGCAAAAGCAGCAGACCAAATAACACCAGAA
Teth5140556	Teth5140556	Teth5140556	115	CAAAAGGGGAAGACAGAATATTACAGGGGTGTTGCGATTAATATCAACCTTTTACCTAAGATAAAGCTTG
Teth5140557	Teth5140557	Teth5140557	54	TGAAATTTTTTCGAAGAAAGGATGGAAGTTAGATATTCGCGTAATGAATCAACCTGGAGCTATTTTACCT
Teth5140558	Teth5140558	Teth5140558	65	CTGGTCGTCTATTTTCGGGGCAATCTATAACAGATTCCATCGCGACAATGCATGATAGATCAAATGGTCT
Teth5140559	Teth5140559	Teth5140559	353	ATGCAAGCCAAGTTACAAACCCCTCTATAGACCCGCTAAGAGAACCTATGGAATTAAGGGTATATATAGG
Teth5140560	Teth5140560	Teth5140560	110	TGGAACCCCAAAGGCCGACACCACGAATTGTTATAGAGGAAAATAAACCTGTATCTTTTTCGCTTCAGTG
Teth5140561	Teth5140561	Teth5140561	45	AGTAGAGGCAATAAGAAAATATGATACAAGTTCTGAAATAGTTGTTATTTCAGATGAAACATATCACGTG
Teth5140562	Teth5140562	Teth5140562	98	ATGTCAATGGTCAGCGATATATAGGAGATAATTTATCTGGGACTACAAAAATAAATATCGAAGGTACACC
Teth5140563	Teth5140563	Teth5140563	944	ATTGCTTTAGCTGTATTACTGGTAAAATAAATAGCATAGGCAGACCAATTGCAAAAGATTATGGCTATAG
Teth5140564	Teth5140564	Teth5140564	123	TATCAACAATGTCATTCTTGTAACCGGTAAAGGTTCCTATAAAGCCAGTGGGGCCTGGGATGTGGTAAAA
Teth5140565	Teth5140565	Teth5140565	475	GCTAAAAAAATTTTAGATTATGGAGCAAAGACAGTAATTGTAAAAGGTGGACATCTTACAGGAGATGCTT
Teth5140566	Teth5140566	Teth5140566	217	GCTTTGGCAGTAGATGCAGATGGAGTTCACGTTGGACAGGAGGATTTGCCGGCAGATATTGTAAGAAAAA
Teth5140567	Teth5140567	Teth5140567	235	GCTGCAAATAGATTTAAAGTACCAGTTATATTAGACCCTGTAGGAGCGGGAGCTACAAAGCTTAGGACAC
Teth5140568	Teth5140568	Teth5140568	44	CTATAGGCACCTTTACCTCTCAATATGTATGGTTTAGTGTAGGTGTTGCCAAAGTTACACCTGTTCAACA
Teth5140569	Teth5140569	Teth5140569	119	TTTTAATAGGCCATATCATTGGTACATTATTTTTCTCGCTTGGGGGGCTTATGTCATACATCCTTAAGTT
Teth5140570	Teth5140570	Teth5140570	73	GCATCACCTGCAATGGCAATGTTGCAAGAAGAGGCATATGATTTTACCGCGATTTCAAATGCCATGTACA
Teth5140571	Teth5140571	Teth5140571	484	CAAGTATTTAGGGAACCATTAACTGATATGATAGAAGACCCAAGAAACATCGACCAAGCGAGTCAGTTTT
Teth5140572	Teth5140572	Teth5140572	267	CCGACGGGTTTTTGCTAACATGTCAGTATTGGAAAACTTGGAGTTAGGTGCTTATCTTTTAAAAGATAAA
Teth5140573	Teth5140573	Teth5140573	158	ATAGAGGTGAAGATGAGGCTAGAATGATTAAAAAAGAAAATGCCCCTGAAGTACTTCTAAAATTATTAAA
Teth5140575	Teth5140575	Teth5140575	372	TGTCACTAATTCACCTCTTATTGCAATAGAGCTTTCAAAACACGAGGATATTGAGCTTATTGTGACAGGA
Teth5140576	Teth5140576	Teth5140576	637	GGTATAGAAATAGTTGCGATTTCTATGGGAGGTCGCGGTAGTGTTGTGATAACAAAGGAAGGGATATATA
Teth5140577	Teth5140577	Teth5140577	28	AAAATGATGGTTTTTGACCTAAAGGCAAAGGACAAAAATGGAGTGTTGGAAGAGTTAGTAAGTGTTTTAA
Teth5140578	Teth5140578	Teth5140578	756	ATTATCAACTTTGATAGTTGGACTTTTAATGATATATGTAATAGGTTCTCCAATGAAAGCCATAATGACA
Teth5140579	Teth5140579	Teth5140579	24	TGAGATGCAAAATATCACATTATCTTTGCCTAAGGATTTATTACAAAAGATAAAACATATAGCTATAGCT
Teth5140580	Teth5140580	Teth5140580	79	GATGTGAATTTCCCATCTATTTCAGGTCTATTTTCTCGGCCAAGAGTGGACATCACCGAATCTGAAACAG
Teth5140581	Teth5140581	Teth5140581	629	TTGTAGCACAACAAAACTTAGGAAAAGCTACTCCATTACAACAAGTAAATATTCCATTTATTGTAGTCGT
Teth5140582	Teth5140582	Teth5140582	434	TTCCTTTCGTTGTTATAGGTAAGCCTTTAGATGCCAAAGGTGTGTATTGGGTTGATAATGACAATATAGG
Teth5140583	Teth5140583	Teth5140583	1157	TAGCTGACATATACGCCGCAAGAGAGAAAGATACAGGAATTGTTTCTTCTAAAGATTTAGTGGAACTAAT
Teth5140584	Teth5140584	Teth5140584	314	ATACTGCTGATTTGATTTATTCTCCCAATATTGTAACAAAAATTGGTGAAATTTTAGTGCTTCCTTTTTT
Teth5140585	Teth5140585	Teth5140585	134	TTGCTATGCCAAGTCGAAAAACTCCCGAAGGGGAGTTTAAAGATATTGCTCACCCTATAAATTCAGACAC
Teth5140586	Teth5140586	Teth5140586	1305	AACTATAACAGAGAATGTTCCTGAAGGAGCCCTTGCCATAGCCAGAAATAGGCAAACTAATAAAGAGGGC
Teth5140587	Teth5140587	Teth5140587	4	GTAAGATATAATAGTTCTCTAAAAATTTTTTCAGGAAATTCAAATCCTAAGTTAGCCAGTGAAATAGCAG
Teth5140588	Teth5140588	Teth5140588	459	AGATTTAACTCCCAAAGAGTTAGAACTTTTATATTTCTTATGTACACATCCTAACAGGGTTTTCACGAGA
Teth5140589	Teth5140589	Teth5140589	497	CTATTATTAACATCTTTATTTTAATGCTTTTATCTGGAGGAGTAGCTCTTATAATAGGTTTTGTGCTCAT
Teth5140590	Teth5140590	Teth5140590	752	CCTTTGCAGGTACAGTCACAGCAGGTATAATAAGCGGACTCAACAGGAATCTCCAAAGTGATTATGGGCC
Teth5140591	Teth5140591	Teth5140591	151	TTTAAAGGAGAGAAAATAATTCTTTTAAAGCCTCAGACATTTATGAATTCAAGTGGTGAAGCTTTATACG
Teth5140592	Teth5140592	Teth5140592	214	TATAAAATCAATTTAAGGGCTTCTATTTTAAGTATCTTAAGCCACAGCTTTTTTGGTATAACCTCTTACA
Teth5140593	Teth5140593	Teth5140593	78	TTTGGCTTATGGGCTTACAGATTCTCAAAAAGCCCATATTGCCCATTATATAATGACTAAGTTTAACAAA
Teth5140594	Teth5140594	Teth5140594	669	AGTAGTTTTTTCACTTAAGAAAGGTGAAATATCAAAACCTGTTAAGACTGATTATGGATACCATATAATA
Teth5140595	Teth5140595	Teth5140595	33	TGATTTAGGGAGAGTTGTTATTCCTAAAGAAATCCGAAGAACATTAAGAATCAAGGAAGGAGACCCTTTG
Teth5140596	Teth5140596	Teth5140596	375	GGGTATGGAAGTCGTAGGAGTAGTAGTAAAGGAAGAAGAACAACCAGATAAGGTGTATGACCTTTTAGAA
Teth5140597	Teth5140597	Teth5140597	57	AGGTGCTCGAGTTCGCCTTAAAACAAATGGTGGCAGAAAAAAGACCATAATAAAAGAAGGATTACTAGAA
Teth5140598	Teth5140598	Teth5140598	857	TTCAAGTGTTTGAGACGGAGGATAGAGAGCTTCCTGTTGATGCCTATGGTACAAAAGCTTATATTCAACC
Teth5140599	Teth5140599	Teth5140599	287	CCGGCCTTGCTGGGGGAAGTGCTGATGCTGCTGCTACAATTGTTGCATTAGACAAATTATGGAATTTAAA
Teth5140600	Teth5140600	Teth5140600	584	ATACGGATGCTGCACGAAAATGGGCAGAGAAACACATACGCAATTTCCAGACAGAGGTTGTAAAAGACAT
Teth5140601	Teth5140601	Teth5140601	611	CAGAAGAGTTATTTAACATAAATGGAAAGGCTATCATATCCGAATATCCAGAGATAGGTAACGATGTTGA
Teth5140602	Teth5140602	Teth5140602	95	CTAAATTTTTAGAGAGAAAAGGACTGGATAGGGATGCTAAGCTGTGTAGGTGGATTGGATTGTTTTATGT
Teth5140603	Teth5140603	Teth5140603	1371	GGTTCTCACTCACTTGGTTGTTTTAAAAAGTTTTGGAGTTCCTTATCTTTCTCCATTTGTGGAAATAGAC
Teth5140604	Teth5140604	Teth5140604	1	ATGATAAAAAACAATGACAAAATCTCTGCGAATCAAGTTGCTATAATACTTTTTACTACCATGGTAGGAG
Teth5140605	Teth5140605	Teth5140605	148	ACTTTTCAATTTCCTAATGCTGCCCAAATAACAAAAGGTACCAGCGGTGGTGGAGGAGGAAGTGAAAAGC
Teth5140606	Teth5140606	Teth5140606	1	ATGAAACGGTTAATTGCGTTGTTGGTATTAGCAATTATTATAGCAGTAAATTTTTATGGGGCTAAATCTT
Teth5140607	Teth5140607	Teth5140607	641	GAGTGACAAGTTATTGGATATTTAACAGGCCAATTATAACCCAAATAGGCAGCCATATCTTTGCAAGGTG
Teth5140608	Teth5140608	Teth5140608	150	AGAGAACATCGAAACTTCTATGGGAAAACTAATGGTAGCTTCTTCAGATAAAACTACTATTCCAATTTTA
Teth5140609	Teth5140609	Teth5140609	110	GAAATTGCGGTAATCTTGTAAAACTTGCAATCGAAAAAGCAGAAAAAATGCTTGTGGGAAATTATAACAA
Teth5140610	Teth5140610	Teth5140610	251	CTTTCGAAGATGGAGAAAACGGTTTTTATCCTATAGACGTGGTATTTCCTGTTTTACATGGTCCTAATGG
Teth5140611	Teth5140611	Teth5140611	202	TTTGGCACTAACAAATCTAAAATGGTTTTTGAAAAAAATAAAAGATACGAGTCTGACTATGATACCCCTT
Teth5140612	Teth5140612	Teth5140612	1320	TTATGTCCAGTATGCCCATGCGAGGATTTGCTCCATAATAAGGCAGTTAGAAGAAGAGGGTGTAAAGATA
Teth5140613	Teth5140613	Teth5140613	375	AGGTTCTGTTGATGTACTACTTATCCCTGTAGGTGGTTATTACACAATTGATTCAAAGCAAGCGGTAGAA
Teth5140614	Teth5140614	Teth5140614	1	ATGGTACTAATTGTTGATAATTTCGACTCTTTTACATACAATCTGTATAACTATTTCTTAAGACTTGGTG
Teth5140615	Teth5140615	Teth5140615	1089	CCCAAGAGGTATATACACAGGTTCAATAGGGTATATTTCAAACAACTTCAACATGGATTTCAATATTGCA
Teth5140616	Teth5140616	Teth5140616	265	ATCAGATATACAAATGATTTATTCAAAAAAGGGCTTGATTTGACAGTGTCAAAAGTAAAAAAAGACCCAA
Teth5140617	Teth5140617	Teth5140617	52	ACACCAGGAATTCCAAACATGACTAAAAGTGTAACAACAAAGATTGAGATAGTCTCACACAATGAAACAC
Teth5140618	Teth5140618	Teth5140618	759	GAGCGATGAATATATCTCATATTTTCTGACAGTAAATGGGTTAATTTTGTTTTTTGCTTCTATGGTGATG
Teth5140624	Teth5140624	Teth5140624	111	AATAAAATCCCTTGTTTTTACAACAGATATTGCTTTGATTAGAAATACTAATGCTCATGCTGTTTTAGCA
Teth5140625	Teth5140625	Teth5140625	483	CCAAGAGATTGTAGATTATTATGACAAATGGGATTTCTGTCAAATACAGTACAACTATATGGACATAGAC
Teth5140626	Teth5140626	Teth5140626	686	GAAATGTTTTACATCAAGTTGGCAATCAATCAGTTATTGGACATTATCTTATAAAACTGCCTATTAGAAA
Teth5140627	Teth5140627	Teth5140627	2144	ACAATGCTTCATGCATAGCTGGAATGGCCTTCACAAATGCATTTTTAGGAATAAACCATAGTATGGCTCA
Teth5140628	Teth5140628	Teth5140628	322	GCAGTAGGGCAGGCTCTTAATAAGAATCCTATTCCCATTATTATCCCTTGCCACAGAGTCATTGGAAGCA
Teth5140629	Teth5140629	Teth5140629	52	GTTATGGCTTTTTTATTTGGTTCTGTTGCTGTATTTAATATATATAGACTTAGACAAGAAAGAAGGGAGA
Teth5140630	Teth5140630	Teth5140630	277	TATGTCAGTGTGACTCCTAAGTTTAAAGATACTTTTCAAAAACATTTCAAAGAAGCTGAAGAGAAGTTTG
Teth5140631	Teth5140631	Teth5140631	254	ACAAATCCAGTCCTGATTATGATAAATATGTAAAAAAATATCCTATTCTTTCAAAAGAGCCTGTATATGT
Teth5140632	Teth5140632	Teth5140632	1511	CATTGCCAGGGGGCTATAACATGGTATTAAATGAAGAGACCACAAATATTTCTCAAGGGCAAAAGCAGTT
Teth5140633	Teth5140633	Teth5140633	143	ACGGAGCACTTTCAATCGCTATTTCTTTCGTGCTGTCTTATATAAGATTTTATCACTGGCCTCAAGGTGG
Teth5140634	Teth5140634	Teth5140634	334	GCTACTGCCAGTTTTTCACTTGCTATGACTTTTTCAATATTTTTTCCAAGCCTTGCAGTATTCTTTATTT
Teth5140635	Teth5140635	Teth5140635	253	GCAATTGTGTCATATATAACTGATGTACTTTTTACTGTACCTCAAGACAGAGATTGGAGCACTATAATTA
Teth5140636	Teth5140636	Teth5140636	305	AAGAAATTGCAGGTACAAATGCAGTATCACTGGCGATAAGAGAGAAGAATATAGCGGTTGTGAGAAAAGA
Teth5140637	Teth5140637	Teth5140637	351	AACAGATGGAGCTGCTGTTTCAAGATTGTACACAGTTTTGACAATTTATACTTATGGGTCTTTTAGACAA
Teth5140638	Teth5140638	Teth5140638	29	TGCTGTTATTGATGTTTTCTTCATTTTTTGCTGGATGTGGGATATTTGACAATAGCAGTGAAGAATTGTT
Teth5140639	Teth5140639	Teth5140639	215	TTAATAATAACTATTTACAAGATACTTATACGGGAGCGTGGATGTGGAAAGCCTGGAGCAATTATGAGAA
Teth5140640	Teth5140640	Teth5140640	234	GATATTATTTTATGTTCATGCTAAAGGAAGAGGCGGTGAGATTGGAACTTATGTAATTTTTACAACTGTA
Teth5140641	Teth5140641	Teth5140641	49	CATCTTCGCAAATTAGAAGAAGCAGGGCTTGTAAAAGCAAGTATGGAAATATCCAGTGATGGAAAAGCCA
Teth5140642	Teth5140642	Teth5140642	877	GCTTCGGAAAACTTAAATTATGACATTCCGCTATTTTATAAGAGAGGCAATATTGCCGTAATTTTCTACA
Teth5140643	Teth5140643	Teth5140643	75	GATAATTTCTTTTGCACTTTATGAAAAACCAAAAAAATCTGATGTGATAATAGTTTTAGGCTGTGCAGTA
Teth5140644	Teth5140644	Teth5140644	339	CAGCGAACTAATGAATATTTTAATGAAACTGCCTTATGAGAAAAGAGCAGTATTCATTTTAAAACACTAT
Teth5140645	Teth5140645	Teth5140645	320	TGGATGTTAGGTTGCTACTGTACACGCAAATTTTCCTTTATTTCAATCTGCCATTAATCTTAATACCCTT
Teth5140646	Teth5140646	Teth5140646	158	TTTTTGTAACAAGGTATGGATATCTTAAATGTCCTAATTGTGGGAAAACAGTAAGAAATGATTACAAATT
Teth5140647	Teth5140647	Teth5140647	128	GGGCATGGTTTTTAATTATAATCTTTGGAGAAATATTAGGTTGCTTGATATTTTTAACTATAGGCAGGGA
Teth5140648	Teth5140648	Teth5140648	492	TCCAGAAAGCAGATATGATATACTTAATCAAATCTTGGAAATGAAGAAAAATGGAAAAACCATATTCTTA
Teth5140649	Teth5140649	Teth5140649	47	GGAGGCATTACAAATATCTAATACTTCTAATTGGCATTGTTCTATTTGCTATACTTGATCCTATAATCCT
Teth5140650	Teth5140650	Teth5140650	1215	CATTTTCAAAGGGATAGAGTCTGATATACTGCCTGACGGTTCTTTAGATTATGGAGAGGAGATATTAAAG
Teth5140651	Teth5140651	Teth5140651	773	AGTTTCTAACCAGGATAAACCTCATGAAAGCCTATTCTTTTCCCAACACTGACACCCCCATAAAGGTAGG
Teth5140652	Teth5140652	Teth5140652	39	CATCAAATTGTTTGTAATAGAAGCACCATTAGTGGCCAAAAAAGCAAAGCCAGGCCAATTTATTATACTA
Teth5140653	Teth5140653	Teth5140653	745	ATGGCTACAGCAGTTAAGATTGTTAAACCTGGTGGCACCATCGCTAATGTAAATTATTTTGGCGAAGGAG
Teth5140654	Teth5140654	Teth5140654	1075	AAAGATGATGTTCCAACCCTAGTAAAGCTTGCTAAAACGACACCTTCTCTCGATGGATTACTTTCTATTG
Teth5140655	Teth5140655	Teth5140655	198	AAAAGAATTCATAAATGCCGGTGAAAAGGTTGTAGCCTCCATAGCTCCTTCTTACCCTGCTGTCTTTGAC
Teth5140656	Teth5140656	Teth5140656	225	GATTAATACTCTTCCTGTGTGCCGCGTCCGGCAGCTTGCTTACTCCACCTTTTCCATTCTCGAGATTAAC
Teth5140657	Teth5140657	Teth5140657	827	CTGGCCATTACCCCGCAACAAAAAGTGTTTATGGGTCAAATTTTTGTCACATAGGTTTTGAGGTTGATAA
Teth5140658	Teth5140658	Teth5140658	548	TACATCCGAATATGGCGACAATGCTTTCTTTTATACTTACAGATGCGAGTATAACTAAAGTTGCATTAGA
Teth5140659	Teth5140659	Teth5140659	393	AGATGGGAGACTTTTAAAGGCGGAAAAAGATACCTCAAACGGCGACATAGGATACGTAGGAAAAATTGTA
Teth5140660	Teth5140660	Teth5140660	642	CCTCTTTATAATAGACGAAGTTCAGACAGGTATAGGAAGGACGGGAAAACTTTTTGGATATGAGCATTAC
Teth5140661	Teth5140661	Teth5140661	990	CCGTGATTCAACAGATATTTTTGATAAATTCATGGATATAGTCATGGTTTACAAAAGGAGGTCTTATTTT
Teth5140662	Teth5140662	Teth5140662	2667	TATGGAAAAATTGACAGATGCTGAGGTTTCATTAGGTCCTGAAATGAAATCAACGGGAGAAATAATGGGT
Teth5140663	Teth5140663	Teth5140663	592	GAGCCTAAAAGTGACCTTTACGATATAATCACTCCACCTGACAAAGCCCCAGATAAGCCAGAATATGTGC
Teth5140664	Teth5140664	Teth5140664	1060	AAAGCCGCAAAATATGGTTATATGAATGCCACAGATTTTGCGGACTATCTCGTGTCAAAGGGTATCCCTT
Teth5140665	Teth5140665	Teth5140665	1466	TTTCAAGTTATATTTACAAAAATGGCCAGGAGGTACCTTTAACACAGGAGGATATAGAAGCTATAATTGC
Teth5140666	Teth5140666	Teth5140666	138	AATCACTATTCGCAGCACTATAGATTTGCTTATAGCAGAAACAGCCATTGAAAATAATTTATATTTGTTA
Teth5140667	Teth5140667	Teth5140667	627	AATTCCGTTAGTTTATGAGCTTGACGATGATTTAAAACCTATAAGGCATTATTATCTTGCCGATGAAGAG
Teth5140668	Teth5140668	Teth5140668	422	TAGAGCTTATAGGAGATAACATACAGCCTATATTCATACTGGATGCTGAATTGGCTCAAAGGATATTTGT
Teth5140670	Teth5140670	Teth5140670	218	ATGCTGAATGTCCAGATAAAATTTGTATGAAAGAAGGATTTATTGATAAGCCGGGGCAAAGTATAGTATG
Teth5140671	Teth5140671	Teth5140671	78	TGTCGCTAATTCTCTAATCTTATATATTATAGAAGGAATGTTACCTGTTCCTTTTATTGCTCCCGGTGCT
Teth5140672	Teth5140672	Teth5140672	134	GTAAAATGCTCAGACCTGCTTTTGTAATCTTAGCCGGGAAATTTGGAGAATACGATAGAAAGAAAATATT
Teth5140673	Teth5140673	Teth5140673	122	CTTATTGTACAATAAGCATATACGATAATGTGCCGAAAAAGGTTTTAGATGAGGGATTTAAAGCTATAAA
Teth5140674	Teth5140674	Teth5140674	442	CCTTTTAAATTTAGTTATATAGGTTTTGGAGAAATAGCAGTTGGAGTAACTTTTGGACCTTTAATTATGA
Teth5140675	Teth5140675	Teth5140675	214	GGTCAATTAAAGAGAGATGACCAACAATATGCTGAAAACATGAAGGCAAAAGTTAATATCACGCCTAAAG
Teth5140676	Teth5140676	Teth5140676	20	GTAAAATTATAACAAGGCCGTCTGAACTTGAAGAAAATGTTATGGTTTTATATGTTGGCAATCACTATAT
Teth5140677	Teth5140677	Teth5140677	685	CCTGTTATAATTGTTGAACTTAATGAAAGAGCGAGAAAAGAAGCAGTTTCTAAGTTTGACGTTTTGAAAC
Teth5140678	Teth5140678	Teth5140678	135	TGTGGAGAGGCAAATTAAAGTGGTTAAATCTATTGAAGAATATGCAAACTTGTTAAAAGGCTTTGTAGAA
Teth5140679	Teth5140679	Teth5140679	856	GTGCCAAAACTTACGCTCTTATACGGGAAGAAAAAACTTCTCATGGTGTTTTCTATTATGTTTGCTGGTA
Teth5140680	Teth5140680	Teth5140680	143	AGCACACACCAGTTATTGAAAGAAATGGCAATATTGTAACGGTTAAGGTAGGAAGCATACCACATCCAAT
Teth5140681	Teth5140681	Teth5140681	50	CTCAGGAGATGGCAAGAGGCAATTTTAAAGTTCATAAGCAACAAGGATTGGGACTTGCCATAGCAAAAAA
Teth5140682	Teth5140682	Teth5140682	303	TAATATGAATGCTAACGAAGTTATTGCAAATAGGGCAATAGAACTACTGGGGGGTAGTAAAGGGGACTAT
Teth5140683	Teth5140683	Teth5140683	155	TGGAAATACTTCCAATAGGACCAGTTGTAATCATCGATACTGCTGGACTTGATGATACGGGAGAGTTAGG
Teth5140684	Teth5140684	Teth5140684	623	GCAAAACAAAAATCTTTGATGACTTAAGGGACGGATTGAGATACATCAAAAATACCCCTGTTATATTCAC
Teth5140685	Teth5140685	Teth5140685	132	TTCCTTAAAAGCTTTAAATTTTATCGCTCAAAAATTAAATAAGCCGGTTGTGTACTTTTTAGATGAAGAC
Teth5140686	Teth5140686	Teth5140686	863	AGTTAGGAGATGTGCTTTTACAAGTTGTATTCCATTCACAAATTGCAAAGGAGAGGGGAACATTCAATTT
Teth5140687	Teth5140687	Teth5140687	136	GGGTTTGGCACATTTGAAGTAAGAGAAAGAGCTGAAAGAAAAGGTAGAAATCCTCAGACAAAAGAAGAAA
Teth5140688	Teth5140688	Teth5140688	149	ACTTTGGAAATAAAATTGTCAAAGTAGAGGTTTTAGATGTAAAAGAACATGCTTTAAAAGACGAGGCTTA
Teth5140689	Teth5140689	Teth5140689	83	AACCAGAACCTATTAGGAAGCCACGAATGGAACTACCTAAAATATCCGCAAAAATAAATGTGGGTGAAAA
Teth5140690	Teth5140690	Teth5140690	147	GACGATAAGAGGTCAGGGGCTTCACATTAATAAATTGAACCTTGATGATGGACAAGTGTCAATTGATGGT
Teth5140691	Teth5140691	Teth5140691	425	TTTTGCGATTAGATAAGGTAAAAGAGTTAAATTTATCAGGGTTAAATGTAGCAAAAGTAGAGAAACCCTC
Teth5140692	Teth5140692	Teth5140692	552	AGTTTTGGAAAAATACTGTAAAGAAAATGAGATTCCATGCACTCCTTTTAGAAATTTTGGCGATATTATA
Teth5140693	Teth5140693	Teth5140693	855	TGTAGGACTACTTGCAAGGCGACATATTTTAGACTACGAAAGAAAAAACGTCATAATGGTAGATCACAAT
Teth5140694	Teth5140694	Teth5140694	47	TATATGGTGGTTTTGTGCTGGGATTTATATACGATATTTTTAAAGTAACAAGGCGAGTTTTTAGGCTTAA
Teth5140695	Teth5140695	Teth5140695	63	TCAGCAGCAAGTAGCATTAGAGAAACTTAATAATAGGTATAGGGATTTGAAAAATAAAGAAGCTGCAGTA
Teth5140696	Teth5140696	Teth5140696	62	CATTTATTCAGCTACCAGAGGGAAAAACTGGGTTGGTGCATATTTCGGAAGTTGCTAATACCTATGTAAA
Teth5140697	Teth5140697	Teth5140697	104	CTCGATTAGGGGAAGGAATTTCTAAAACGGGGAAGTTAAATAATAATGCGATACAGAGAAGCATTGAAGT
Teth5140698	Teth5140698	Teth5140698	588	TGATGAATTAAATTTAAGAGGCTACAGAACTAAGAAAGGAAATCCATTCAGCAAAAATAGCATTCACGAA
Teth5140699	Teth5140699	Teth5140699	253	ATATTACCCTGGCATAAACAAACAATGTATATATGTGATTCTATTGACATTCAATCATTCCAATCTAAAA
Teth5140700	Teth5140700	Teth5140700	236	GCAACCAGACTGTATACAATATGATAAAAGATGGGCGGTTAAAAGCAACAAAAGTAGGGCGAGAATGGAA
Teth5140701	Teth5140701	Teth5140701	163	GAAGATATACATGTACTTTTTCAAGAAGCAACAGATAAAAATCCAGAAATATATGTAGTTGTAGCGGCCT
Teth5140702	Teth5140702	Teth5140702	236	ACGAAATCACTGAGGCCGTTTCGGATGACCCAGAGCTATTGGAGTTCTGGAATGAGTTAAAAGAAAGGGA
Teth5140703	Teth5140703	Teth5140703	60	TGTAGCAGAAGTCATAGGAATAACACCTAGTTATTATGGAATGATTGAACAAGGTGTAAGAACGCCTACT
Teth5140704	Teth5140704	Teth5140704	21	AACCACCATATCAAGAGAAAAGCTCATGGCAGGAGAGTTCACACCAGACAGGGAAGAAATAATCGGCTAT
Teth5140705	Teth5140705	Teth5140705	223	TACGAGCTAGTAATAAGAGACCACGAACAGGCTGCAGCAGCACTTTCAAGAAAAGGCAAGCTCAGCAATG
Teth5140706	Teth5140706	Teth5140706	222	TCTAGTGCACAAAATTACTTTAAAAGAGATTGAAATAGTTAATGTTACAGATTTTTTAGTATTTTCCGGT
Teth5140707	Teth5140707	Teth5140707	20	TGCATGTTAATATTACAGATCCTATTGCTACGATAGTTGCTCCACTTACTTTCTTATTGTTTGTCATATG
Teth5140708	Teth5140708	Teth5140708	1	ATGAAAGATTTGTGTACCCTTTTTAATCCGTTTCATCCATTCGAGCCAAAATACACCTATTTCTCAACCC
Teth5140709	Teth5140709	Teth5140709	322	GATGAGATAAGTGGAAAAATTGACATGCTTCAGCTGGATGTAAATAATCTAACAGTTAAGACAGTATATC
Teth5140710	Teth5140710	Teth5140710	92	ACAACTTTAAAGAAGTAGTGCCATTTTCTCCTGTTCATGCATTTGGCGAATTTTATGATGACAGAAAGGA
Teth5140711	Teth5140711	Teth5140711	73	GATGTAGGTATTGTTGTTGCTGTGATTTTTATCGCAGTAAACGGGTACAGATTTTATACTTCAGGCCACA
Teth5140712	Teth5140712	Teth5140712	86	TTATTGTTGGTGTAGGAATTGGCGCAGTTTTCTTTACAAAATATTTTTCAAAAGATTTGTTTACTGCTTT
Teth5140713	Teth5140713	Teth5140713	284	TGAGAGAGTATGAAAAAGAGCTAGAAGAGTTTCTTGGATATTTTTCAAAGCAAACTATTACGACAGAGTC
Teth5140714	Teth5140714	Teth5140714	1355	TTGATGTATCAGAGATAAGGGATAGGTTTTTGAGGACGTATGCAATGTATGTCATAACAAACTGGATATG
Teth5140715	Teth5140715	Teth5140715	592	CTTGCTACAGCAATTGTCAAGCTGGGCTACATTGGGATTTTGCTTTATTTTAATTTTCTGTACCTGATAA
Teth5140716	Teth5140716	Teth5140716	198	GATAAGGCCCTATTTTAAAGAGCTTATGTCTTTTTTGAACTGGGTGTTAGGATACATTCATTTGTTTAAC
Teth5140717	Teth5140717	Teth5140717	541	GAATCACGCACATATATGGCTTTAAAAGGGATGGAGTTTTATGAGGACTATTCTAAACTGGATGCAGTAA
Teth5140718	Teth5140718	Teth5140718	912	GGTAATAGATGCTGTAAAAAAGGCAGATAGAGACAGCAGTACCTTTTCTGTACCTAAAAACTACTTTAAC
Teth5140719	Teth5140719	Teth5140719	189	GAGGGTTATTTTCCTTGCAGGAGAAAGCATTAATAAAGACCTCACAGCCAAACTTTTCATAATGGGAATA
Teth5140720	Teth5140720	Teth5140720	378	TATAGTCTTTGACCAGACAGGCTCTAAAGTTCTTGATGGCTTTAAGGTAATCTCAGTTGTGAAGGAAGAC
Teth5140721	Teth5140721	Teth5140721	312	ATATGATTATGTGCTGATAGACTTACAGCCTCAGATTTCTGAGGTTACTGTCGCAGCACTTTTAAAAGCT
Teth5140722	Teth5140722	Teth5140722	333	TCCAAACGAACAGGCTGTGAGGGTTATACAGGACAGAATCCTTGCACCTTTAAATAAATCAATCAACATA
Teth5140723	Teth5140723	Teth5140723	763	GTTTCAACAGTGTCAGTTAGCCCTGATTTTATCAGGACTTTTTCTTCTCCTATAGGGAAATTAGTAATTG
Teth5140724	Teth5140724	Teth5140724	631	GCATCTGTGCTTGACAACAGCTTATTCTTCCCTATTTTCTTAGGGTACTTTATCCCAATTTTAATAATCT
Teth5140725	Teth5140725	Teth5140725	105	AGTTGTAGGAATACTTGTTGTGGTATCACCTACTATAAGGACAAGTACTGCAAATATGGTTACAAATGCT
Teth5140726	Teth5140726	Teth5140726	177	TGTTAGTACATCACTAAAAAATGACATGCTCACAGTAGAAGTTAGATATACTTTTTACCTTTTAGGAGGG
Teth5140727	Teth5140727	Teth5140727	108	TGTCACAAATGGTATAAGTGCAAGGGAATACCTTGTCAAGGTATGTGATGAAATAGCCTACAATATCTCT
Teth5140728	Teth5140728	Teth5140728	429	TTTTGAAAATTTAATTGAGTATAGTCCAAATGTATTTATACTTCAGTCCCCTCCTAAAGTGAGTCTTGTA
Teth5140729	Teth5140729	Teth5140729	396	AACAACATCAACAACCACAACGGAAACAACGACACCGACAACTACAACTATAACGTCTAATACAACGTCT
Teth5140730	Teth5140730	Teth5140730	2766	TACAAATAAATATGATTTAGACTTAAGCAACAACAAAAAGGAAGTTACAGTGCCTTATTCGTCAGAAATG
Teth5140731	Teth5140731	Teth5140731	282	TTCATCTATGATTTTTCTCCTGTATTCCCTTATCCTTTGCAGGTTCAAAGCAAAGCTTCCTTTTATGCCT
Teth5140732	Teth5140732	Teth5140732	234	AATTGGATTTGACAGCATTGTGGTTTCTGCAGTAAGACACCACCACGAGAGATACGATGGAAGAGGCTAC
Teth5140733	Teth5140733	Teth5140733	861	CTTCTTCAATACTGTCTTTCTGGCAGGTGGAGGAGCAAAAGAATTAGTGGAATATATGAAGGATTTTTAC
Teth5140734	Teth5140734	Teth5140734	24	TAGAATAAGAGAGAATGATGAAGATATTGAAGAAATACTTTCCAGGCTGAGCTCCAATGAACGCTCCGAG
Teth5140735	Teth5140735	Teth5140735	1	ATGGATAGAATAACAAGAAAAACATTATTATATAAAACGGGTGTCGAATATGGCGACTATACTATAAATC
Teth5140736	Teth5140736	Teth5140736	607	AGCTTAATTATGAATGAATTTCGTGAGGCCATGAGTGATATAGGTATTGAATATATTCTTACTTTTAGAT
Teth5140737	Teth5140737	Teth5140737	121	AAAAAGTTGTGCGATGATGAATATTTATATTCCTTACGAATCTTCAGAAACAAGCCAGGGGTTTATATAT
Teth5140738	Teth5140738	Teth5140738	124	TTGAAAGCTAAAAAATGGCTGGCTTATGCAGCAGCTGGAGTAATAACAGCATCTATAGTTTTTGCTGTGA
Teth5140739	Teth5140739	Teth5140739	140	ATCCAGCCATTAGAAGATATGTTATACTTTCAGGCGCACGCCGTGTTGGTAAAACCACAATTTTATATCA
Teth5140740	Teth5140740	Teth5140740	418	AAAAGAAATAAATACAGCTGTATTCTAGATAATGTTGAGAGTTACTATGCAGTTGATGAGTATACCTTAA
Teth5140741	Teth5140741	Teth5140741	357	TGATACTTCTTTTGTAACAGAAGAAAAGATAAAAGAATACCTTCTAAAAGACAAAGAAGTGTTGGAAGCG
Teth5140743	Teth5140743	Teth5140743	183	ATTTACAGACATTACAAAAACAGATTATTATGACTTATATGCACTTTTGCCTTTAATGGAAAAAAGAAAG
Teth5140744	Teth5140744	Teth5140744	5	AGATGCAGGAATGTTACTTAAATAAAGCATTAAAATCAAATATAACAGAATTTAATGGAGAGGTGCAAAT
Teth5140745	Teth5140745	Teth5140745	538	ATCGGTTTATTTGCTTCCTTTTTCACCGGTACATGGGTGGCTATTTTGATGTTTGTGCTGTTAATTACTG
Teth5140746	Teth5140746	Teth5140746	48	ATTAGGAATCTCAATGAAGCAGATTAATGTTCTTGTTGAAAAACTATCAAATTATGACTTTACAGTGGAA
Teth5140748	Teth5140748	Teth5140748	595	GTAAAAGAAGCCGGATCGCACGGCGTCGGCAGTCACGTATTATTAAAGGGAAGTAAAAATTCAATAGTAA
Teth5140750	Teth5140750	Teth5140750	380	AAAACAATTTGAAGCAGAGTAAAGCCTTTAAAGAAACTTTAACTTACAGACAACTCTCAGAATACTTCTT
Teth5140752	Teth5140752	Teth5140752	314	TTATTGAAAAGAGAGTTGTACCATTTAAAAAAGGGACAAATAGTAATACGGTATTAAACATGGTGGTTGA
Teth5140753	Teth5140753	Teth5140753	98	CTGATAATACCTCTGCAAACGATACACAAAAAGTAGAACCTGTTACAATTGAATTTTGGCATACTTTCAG
Teth5140754	Teth5140754	Teth5140754	300	ACCTGGTCAAATGGCGATAGGGCTTATTGTTGCAGTTTTAATTAACAATGTAATCAAAGGGAAAAATTTA
Teth5140755	Teth5140755	Teth5140755	121	GCACCTGATAAACCATCTCCTAAAAAAACATCTAAATATCCTCGCTGCCCCGTTTGCGGTAAGTCTTCTT
Teth5140756	Teth5140756	Teth5140756	721	GGACTTGTATTTGCAGCATCATTGATAGCTGTTATACCAATAATTTTAATATTTATCATATTCCAAAAGT
Teth5140757	Teth5140757	Teth5140757	783	TCATGAAGAACAAGATAACCATCCACTTCCACATACATGGGCGACAGATAGATTGTACCTTTTTAATCCT
Teth5140758	Teth5140758	Teth5140758	644	TAAAATACGTAGGAAGCAATAGTGTTGACAGTAGTTTGATATGGCTGGCAATACCTTTTGAAGTAGTTGA
Teth5140759	Teth5140759	Teth5140759	268	ATTAACAGTTTATCAACATCGTTTGATATTACCGAGTCATGGAAATTAGCACCGAGATACGGTTTTCTAT
Teth5140760	Teth5140760	Teth5140760	33	ATTCAAGAATACTATAGTAGAGTTGTATAACCATGGTAAAAGTCTATCAGAGCTTTCAAGCGAATATGGC
Teth5140761	Teth5140761	Teth5140761	415	TATATTGAATCCTGGTATAATAGAAAGAGACTACATAGTAGTATAGGGTATATGACTCCGCAACAATTTG
Teth5140762	Teth5140762	Teth5140762	102	TGGCCCCTATTTATTTGGACTTAAACGACTAAAACTCCTCGGCTCGCATTGTTTCGTAAAATTTCTTTGT
Teth5140763	Teth5140763	Teth5140763	36	AAAGTCAGATGAATTAGGAGCGAAGGTAGCTGTGCTATTTATAGAGGAATTAGACAAGATAATAAAAGAG
Teth5140764	Teth5140764	Teth5140764	215	AGTTAAGATACGTTCGCGGTGAAATCACTTTAGACGAATATACAGAAATAGTAAAAATGTTAAAAAAATA
Teth5140765	Teth5140765	Teth5140765	86	GCAAAAATTACCAAACAAACGAAGCAAAAAGAATACTCGATATACGCTTGGCTAAAGGTGAAATTACAGA
Teth5140768	Teth5140768	Teth5140768	26	GCTGGGGATATGGAATAGGTGGATTTATTTGGAGCATTGTCTGGATGGCAATAGAGATAGGTTTAATAGT
Teth5140769	Teth5140769	Teth5140769	1	ATGAAGGAGAAAGGAAATAAAGCAGAGGCTTGTGAAGTTACTATAATACATGAAGATATTGTAAACAAAG
Teth5140770	Teth5140770	Teth5140770	107	ATTGTGATTTTGTCAACAGCAAGCTTTCCGTTGAAATAGATGATTCATATGAGCTGGAAAAAACGATAAA
Teth5140773	Teth5140773	Teth5140773	502	CAGACTTATGTACTATATAATCTTACTCAAACTCAGCTTGAGCATATTTTGTTTCCACTGGGTAAATATA
Teth5140774	Teth5140774	Teth5140774	1134	TAAAGATACGGTACTATCGCAAATTATTAAAATGGTGGAAGACGCCCAAGGTTCCAAAGCACCAATTCAA
Teth5140775	Teth5140775	Teth5140775	401	TTAAGATGGACAAAAGCCTTATTGACAGGATTGACGAAAACAAAGTAAAAACATTAATTAAGGGAATTTT
Teth5140776	Teth5140776	Teth5140776	442	CACACCGTAATGCCAGCAATATTGGTTGAAACAGCTTTTATGTCAAATCCGCAAAATTTAGATTTGCTTT
Teth5140777	Teth5140777	Teth5140777	37	GTTCAACTTGGTATAATGGTCGTGCTTGGATATTTGATTGATTATTTAAATACCAAAATTGGTATGGAAA
Teth5140778	Teth5140778	Teth5140778	1614	GCCAGACCAAATTACACCAGCGAGAAGTAGTCTCTTAGGTTATGCTTTAAATACATTAAAAATAAACGGA
Teth5140779	Teth5140779	Teth5140779	106	CGTTCTATAATCGATGGAAAGAAAGTTATAAACCTTTCTTCAAACAACTACCTCGGCCTTGCAAATCATC
Teth5140780	Teth5140780	Teth5140780	25	GTTGTTAAACAACATACCACAGAGGGTGCAGATATAATAAAAAAAGAAATACCAATAATAGGACCGGATG
Teth5140781	Teth5140781	Teth5140781	1393	TCCCATTTGAGGTTTGGTAAAAAGCCGATTAAATCCAGCTATCTTGTAAATCACGCTGATTACATTGCTT
Teth5140782	Teth5140782	Teth5140782	29	AAATGCCAATAGAAAATCATAAGACTGCTTCCTGGGCAAACATACAAAATGTAAAAGAAGAATCAAATGT
Teth5140783	Teth5140783	Teth5140783	289	ATAAATCGAATTAGAGAAAAAATGACAGAAGAAAAGATGAGAGATATATGTAGGGATTGTGAATGGTTTA
Teth5140784	Teth5140784	Teth5140784	133	GATTCTATATATGACATCATCTTTCAATCTCAAATTTTGTCTGCCGGTCTATTTTTCGCAAATTTCATAG
Teth5140785	Teth5140785	Teth5140785	640	GAAGAGCTATTAAAAGAACACACCCATGTAGAAATGATTGTATCAGACTATACTTCAGAGTTGATTGAAA
Teth5140786	Teth5140786	Teth5140786	472	TTAAAAAATGGAGGTCCTGAAGGATATGATGTATCCCCAAATGAAATTGACAAATTAAAATCTATGGTGG
Teth5140787	Teth5140787	Teth5140787	163	ATAGGAGGTTGGTTATCCAAAGTGGCAATAAATCATGCCTTAAATTATATCCGCAGTGAAAAAAACACAA
Teth5140788	Teth5140788	Teth5140788	796	TCTATAATAGCGGGAATAACCATAAGACATGAAACTTTTTATTGGTATCACGTAATAGGGGCTATTATGA
Teth5140790	Teth5140790	Teth5140790	827	TTATTACATTTTATGTAACATCAAGTGTGGATATGCTTGTAAATCCTTATGATATTGTGTTAGCTTCTTT
Teth5140791	Teth5140791	Teth5140791	372	AGTAGCTCATAATAAAAATGATGTAGTGGAAACAGTTTTTTTAAATTTAATAAGAGGTTCTGGAATGGCT
Teth5140792	Teth5140792	Teth5140792	71	AGTTAGGACAAATAATTACAAAAGACTACCAAGGGAAAGACCTTGTCCTCCTTGGGGTTTTAAAAGGAGC
Teth5140793	Teth5140793	Teth5140793	87	TCAAAGCACCGAACCAATAACCGATATTGATTACGGACAGCTAATAAAATACATTGATGCCAATCAAGTA
Teth5140794	Teth5140794	Teth5140794	214	GGACCGTACGAAGATGGTCTTATCATAGAGCTTACGGCAAAATACAATATAAGAATGTCTTTTAGCATAA
Teth5140795	Teth5140795	Teth5140795	185	TAACTCCCACCCCTGCAGGCGAGGGTAAGACTACACTTACTGTAGGATTAGGACAGGCTCTTGCTAAAAT
Teth5140796	Teth5140796	Teth5140796	78	TTCTGTGGATATTATGGCACCAAAAGCCGTTTTCAGGGTTGTCAAGCTGTTTGATGTACATCCAGCAGCT
Teth5140797	Teth5140797	Teth5140797	779	CAGGGGATAATCCCAATAGAGTTTCTCAAAGACTTATGGAGATAATTCCAGACAATCCTAATAAGCCTTA
Teth5140798	Teth5140798	Teth5140798	139	GCTTTGTATTTACAAGCCGATGTTAGTAGTTTTTACGTAAAGTCTATAGTGAGACTTCCAGAGACTGCTC
Teth5140799	Teth5140799	Teth5140799	161	AAGCGCCTTCTTCGGCAGATAAAGGTTCTAAAATAATTTCTGCCCCTATGCCAGGCACAATTCTTGATGT
Teth5140800	Teth5140800	Teth5140800	97	TCTACAACCATTTTAGGGTACATTCCTTTAGGTATTGCTAATGCTACTACAATGCACATACCAGCAATTA
Teth5140801	Teth5140801	Teth5140801	83	TATCTACCGAAAAAAGCAAAACCTCCGATGAATATGGGATGTTGATAAATCAGTTGTTTGAGTACAATGG
Teth5140802	Teth5140802	Teth5140802	640	CCTCATATCTCTAAAAAAGAAAAAGCCTTAAAAGGAGGAATAATAAGCCTTGGAATATTAGCTCTTAGCA
Teth5140803	Teth5140803	Teth5140803	679	GATGGGGTTATTGATAGCGGTTATTTAGAAGAATTTATAGAGGATAATCCTTTTTCTCCTTTTCCACAAA
Teth5140804	Teth5140804	Teth5140804	113	GAAAAGATGACATGATACATCTCATTGTGCAAATTTTAAAACCGGGACTTCTTGCAACAGGTGGCGGTGG
Teth5140805	Teth5140805	Teth5140805	2	TGATTAAAATACTTGTTCTAACATTGATTTTTGTGATTATATCATTGGTTGAGGTACCAGGTCTTGTAAG
Teth5140806	Teth5140806	Teth5140806	390	CAAAAGGAGCCAGTTGGTAGAGGCTATATTTGACAGAGATATCATAACTATAAATATTGGACATTCTCCT
Teth5140807	Teth5140807	Teth5140807	769	AGATCTTTTGGAACAAATGTGATGGAAGGAGTTCTTGTGGCAATAGCAGGTAAAAAACAAGAAGAAATGA
Teth5140808	Teth5140808	Teth5140808	845	CACCTAAAACAAGTTATGCATGTATGGCAGAGACAATGATTCTTGCTATGGAAGGACGAATTGAGAATTA
Teth5140809	Teth5140809	Teth5140809	239	ACATAAAACTTGACCAGGTTAGCATTGGATGTACTGTAAAAGTGTATGACGAATCCTATAATGAAGAAGT
Teth5140810	Teth5140810	Teth5140810	673	GACATTGATATGTACTTGCGAATTGCTTTAGAGCTTCACTTAAAAAGACTTATTGTCGGTGGCCTGGAAA
Teth5140811	Teth5140811	Teth5140811	123	TTTTGCTGGCCTTCATACGGATGTAAAAGACGTTATAAAGATTTTTCAGGAGGATGAACATCAAGAAATA
Teth5140812	Teth5140812	Teth5140812	394	GCAAAATACAATGCAGGTGTAATAATGATGCATAACAGCAATGTAGCAGAATATGAAGATGTTGTTCAGG
Teth5140813	Teth5140813	Teth5140813	23	TAGGTTCTAATTTAGGAGATAGGGAAGAAAATTTAAAAAGAGCCGTTTTTGAGTTAGAACACTGGGAAGG
Teth5140814	Teth5140814	Teth5140814	127	GAAGGAATGGTAATAGATTTTGTGAAGCTTAAAGAAATAGTAAATGAGAAAGTTGTAAAAAAGCTTGACC
Teth5140815	Teth5140815	Teth5140815	289	ATTGAGGAATTTAAAGGCTATGACATTGTAGAAAAAGAAAAAACTTTTGGGAACAGTAAGTTTGATATAA
Teth5140816	Teth5140816	Teth5140816	794	AAATAATTTGCACAGGTACTGACATGAAGAAATATGGAATCAATGAAAATAGCAAGTTTTACCTTTTAGA
Teth5140817	Teth5140817	Teth5140817	250	CAAATAATTGCTGTAAATATAGGAGGAGCCGTCATTCCTGTCATTCTCAGTTTGTACCTTTTACCGAGAG
Teth5140818	Teth5140818	Teth5140818	137	GAAGAGAATTAGAAAGTATTAAATATGCTAACAATAGTTGCGAACATTGTGGTCATGACCATCATCACCA
Teth5140819	Teth5140819	Teth5140819	1232	AACACAGAATTATAACGGCTTACACTTTGAATAACCCAAATGTAATAAGATTAGAGCCACCTTTAATTGT
Teth5140820	Teth5140820	Teth5140820	180	TGATTCTCAAGTTAATGTGCCTATAGTTGCAAAAATTGCAAGTTATAATAAAAATTTTAAACTGAGAATT
Teth5140821	Teth5140821	Teth5140821	170	AGAGATTTTATGATATGATGGTAGCTCTGGATTTTTTACCTAATTCTCCTACGTTAATGAATGCCGGTAG
Teth5140822	Teth5140822	Teth5140822	1126	GCGATAACCAATGCTAAACGATATTATGAAGTCACCAAAAAATCTATTACTGATCCTTTAACAAAGACTT
Teth5140823	Teth5140823	Teth5140823	1241	AACGAGCTAAAAAACCACTTAAAGCCCTGGTTGTTTGTACAACTGGCATTGGAACAGCACAACTTCTTGC
Teth5140824	Teth5140824	Teth5140824	279	CAATTTAATTTTTCTCTTAGGGGTGCCTGAAGAAAATGTGGATAATGTTCATCTTAAGATATTGTCACAG
Teth5140825	Teth5140825	Teth5140825	60	ACCTATAGTTGTCATAGGTGGTGTTTTAATAGCTTTTTCAATTGCATTAAGTGGTGTGCAGGCTGGTAAA
Teth5140826	Teth5140826	Teth5140826	190	GATGTAGCAGTTAAAGAAGAATCTCGATTTAAAGATAAGCCCATCTATAAAGTTGAAGCTCAAAAAGCTA
Teth5140827	Teth5140827	Teth5140827	1134	AAGAGCAAGTGCTTATGGAAATATTCACATAATGTATCCTATGATATCTTCTATAGAAGATGTAAGAAAA
Teth5140828	Teth5140828	Teth5140828	746	TAATGCCTGTTTTATGCGGTTCAAGCCTTAAAAATATTGGAGCAGATAAATTATTAGATGCCATTGTGGA
Teth5140830	Teth5140830	Teth5140830	41	ATAGAGGCAAACTTGAAATTGTAAGCAAAGTAGAAGTGAAAAATGACAAAGATTTAGCTTTAGCCTATAC
Teth5140831	Teth5140831	Teth5140831	100	TTAAAAGGAAAAAGCAATTTTTCATCTCTTATAAACCAACAAGAGCCTCAAGAGTTGGCAGATGAAGGGG
Teth5140832	Teth5140832	Teth5140832	257	ACATAGGGGATAATATTTCTGAGAGTAAAGCTAGATACTACATTGATGCTCTTTTAGACCACAATATTAT
Teth5140833	Teth5140833	Teth5140833	326	TGAGGAGAATACACGGCAGTACAGAACACAGAGGGAAAATTCCTAAAAAAGCTGGCGGTAAAATGAGAGT
Teth5140834	Teth5140834	Teth5140834	200	TTGACAGGCAATCACTTGTAGAAAAGCACCTTATAAGCCCTGACCTTTCACAGAATACAAAGAGTGGTTA
Teth5140835	Teth5140835	Teth5140835	306	CTATGTAGGGACAGAGCATATTTTGTTAGGACTTTTAAGAGAAGGCGAAGGAGTTGCTGTAAGAATTTTA
Teth5140836	Teth5140836	Teth5140836	1092	CCTTGGAATAATTGCTTCATCTCTTTCTGGATATTTTAATATACCTATTCCTGAAGATGTTTGTTTTATA
Teth5140837	Teth5140837	Teth5140837	64	AGTATAATGGACATACTCACAAAAATACAAGAGAGCAGTGCCCGTATAAATAGAGCTGTTGCTAAATCAG
Teth5140838	Teth5140838	Teth5140838	965	GTACGATGATTGTTGTAGACGGTGGCAAAAAATTCATAGGTAATACCATAGAAGTGCTTGTTACTAGTGT
Teth5140839	Teth5140839	Teth5140839	82	GCAGGTAAACCAGTTTTGTATTATTCTCTCAAAGCCTTTGATGAAATTGATTGGATTAAGGAAATTGTTG
Teth5140840	Teth5140840	Teth5140840	23	TACACGGGATATTTGGCTCTATTTTTACTCCAACTCCTTTAGGGAAAATATGGAGTTTTGGCCCTGCGGC
Teth5140841	Teth5140841	Teth5140841	192	TCCTGATACGGAGATAGCCTATAAAGATATTGATAGTAGCCTTTTATTAAAAAAAGTGTTGGCAATAATA
Teth5140842	Teth5140842	Teth5140842	1292	AGGGGAATGAAAAGCCAATTATAATGGGCTGCTATGGAATAGGAATTAATAGAACGGTGGCGGCTATTAT
Teth5140843	Teth5140843	Teth5140843	87	CCAGATAATTGCAAGGTTTGGAATACATGATTCACAAAATGGCAGCGGTTTCATTACTAAAACTTCCATT
Teth5140844	Teth5140844	Teth5140844	1145	AGATGTTTTTTGTAGAAGAAGTTGAGTATTCTGATGAAACGGTGAAAATATTGAATAGCCCAAATAGTAA
Teth5140845	Teth5140845	Teth5140845	71	AGGTTATATTATGTTATCCCGGGCTTCATGCCATAATACTACACAGAATTGCTCATTATTTATATAAAAA
Teth5140846	Teth5140846	Teth5140846	885	CTACAGAAGTCCCATTAATTTTAGTTTAGATTTAATGGAGCAGGCTAAGTCCGCTTATGAAAGATTGTTA
Teth5140847	Teth5140847	Teth5140847	250	TTGCTAGGTTATCTATATCTTGCAGGAGAATTTGAAAGATTAAAAAACATTCTTGAGCTTTCTGTACAAG
Teth5140848	Teth5140848	Teth5140848	403	GTTAATGCTACTGTTGTAAAAACTTCTGCTGGAGCAGTAGAACATATGAGAATAGCAAAAGTATCAAATA
Teth5140849	Teth5140849	Teth5140849	246	AGAGTTAAAAGTAGTGGAATTAGCGAAAAAGGAGCAAGTAATTGTGGTAAGTTCCGATTGGACTGTGCAG
Teth5140850	Teth5140850	Teth5140850	252	CAAAGCTTTTGCGGAATTATGTGTGACTCGTCAAATTATTACTGCTATTAAAACCGCAACAAGGCAGAAG
Teth5140853	Teth5140853	Teth5140853	77	GCAGAAAAACTGTGATAACTTATACTGAAATTGTATTAATAGTAATGGCTCTTTTGACAGTATTCATTTT
Teth5140854	Teth5140854	Teth5140854	338	AAGAGATTCCAACTGCAGTTGACCTTAATGTAAAAGATACTGTCAGGGTTATTTCTGGGCCTTTTGAGAA
Teth5140855	Teth5140855	Teth5140855	81	TTTAGGACCTCACGGTGTTAATATAATGGCTTTTTGTAAAGAGTTCAATGAAAGGACAGCCAAAGACGCA
Teth5140856	Teth5140856	Teth5140856	144	TGTTGATCCAAGACATGCTGACCAGCAGGTAAGAGGTACAGTAGTGCTTCCTCACGGAACAGGAAAAAGT
Teth5140857	Teth5140857	Teth5140857	72	AGTGATTTTTTCAAACTTTAGTGGCTTGACTGTAGAAGATGATACTATATTAAGACGCAAATTTAGAGAA
Teth5140858	Teth5140858	Teth5140858	19	TTGGAAGCCATAAAAAATATGACAGTTCTAGAATTAGCTGAATTGGTAAAAGCTTTAGAGGAGGAATTTG
Teth5140859	Teth5140859	Teth5140859	1753	ACTGCAGATGAAGAAGATGAATATATTATAGCTCAAGCTAACGAACCATTAGATGAAAACAACAGGTTTA
Teth5140860	Teth5140860	Teth5140860	1873	GCAGATGAAATGGTAAGTAAAATTGAAAGCCAATTCAGACGTGGTCTCATATCCGAGGAAGAGAGATATG
Teth5140861	Teth5140861	Teth5140861	140	GTGAGGAAAAATCAATTAAAATAGTGTACGTCGATACTATGAAAGAACTTGGGGTAATGTGTGGTATTGA
Teth5140862	Teth5140862	Teth5140862	302	GTGTAAGGTACAAGATTATCAGAGGAGCCCTTGATGCTGCGGGTGTTGCCAATAGAAAGCAAGCTCGTTC
Teth5140863	Teth5140863	Teth5140863	177	TGAAGTATTTGAAGAAGCTTTAAATAATGTTATGCCTGTTCTTGAAGTAAGGCCTCGAAGAGTAGGTGGT
Teth5140864	Teth5140864	Teth5140864	1178	ATCCAATACTTTTAGAATCAATGGATTTTCCAGAACCAGTTATTTCTGTTGCTATAGAACCTAAGACTAA
Teth5140866	Teth5140866	Teth5140866	126	GCCAACAGAAAAAGATATTATAACTATTTTAAGAGCTCCTCACAAATATAAAGATTCAAGAGAACAATTT
Teth5140867	Teth5140867	Teth5140867	520	AACCTCGAAGTTGTAAAAGTTGATCCTGAATTAAATTTATTGTTAGTAAAAGGATCAGTGCCAGGACCTA
Teth5140868	Teth5140868	Teth5140868	280	CCAAGAGATTACAGCTATAAATTGCCTAAAAAAGTAAAAAGATTAGCTTTAAAATCTGCTCTTTCATCTA
Teth5140869	Teth5140869	Teth5140869	20	TAATACGCCCAGTAATAACTGAAAAAAGCATGAACCTCATGAGTGAGAGAAAATATACTTTTATTGTGGA
Teth5140870	Teth5140870	Teth5140870	398	GAAATATTCCTGTAGGTACAATAATCCATAACATTGAGCTTATACCAGGAAAAGGTGGACAATTAGTGAG
Teth5140871	Teth5140871	Teth5140871	167	AGCATGTACCTGTATATATAACTGAAGCGATGGTAGGGCACAAGTTAGGAGAATTTGCTCCTACTCGAAC
Teth5140872	Teth5140872	Teth5140872	58	GTTCTTAACCTGATTCGTGGCAAGCATGTGGATGAAGCCTTAACTATTTTAAGGTTTACTCCCAAAAGAG
Teth5140873	Teth5140873	Teth5140873	511	GGGGTTGTACCGCTTCAAACTTTAAGAGCGGATATTGACTATGGCTTTGCAGAGGCAAATACTACTTATG
Teth5140874	Teth5140874	Teth5140874	266	CACCAGAATTTTGGGTAGCAGTTGTAAAGCCAGGTAGAGTTCTTTTTGAAATAGCTGGGGTATCAGAAGA
Teth5140875	Teth5140875	Teth5140875	92	AACTTGCTACCGGTCAATTAGATAACCCTATGAGGATAAGAGATGTAAGAAAAACAATTGCGAGAATAAA
Teth5140876	Teth5140876	Teth5140876	133	TTTAAAGTTCACGATGAAAATAATGTATGCAATGTAGGGGATATAGTAAAGATAATGGAAACAAGACCAC
Teth5140877	Teth5140877	Teth5140877	87	TAGAAAGTTTTCAAATGTAGGAGATGTAATAGTTGCTTCTGTAAAAAGTGCAACACCCGGTGGTGTTGTA
Teth5140878	Teth5140878	Teth5140878	219	TATGCTCTATTGTGAAAATTGTGGAAGAGGAGTTCGTTATGGGGTTAAAGTCCTCGAAAATGGCGAAAAA
Teth5140879	Teth5140879	Teth5140879	167	ATTTGACAATGATTGCGGGGCAAAAGCCAGTTATTACAAGAGCTAAAAGGTCAATTGCTAATTTTAAGAT
Teth5140880	Teth5140880	Teth5140880	96	ATATTTAAGAAAATTTGGCATGTGCCGTATATGCTTTAGAAAGTATGCCCATCAAGGGATGATACCAGGC
Teth5140881	Teth5140881	Teth5140881	259	GTATATGCGAGACACGACGAATTACCACGGGTATTAGGAGGTTTAGGAATAGCAATTATATCAACTTCAA
Teth5140882	Teth5140882	Teth5140882	438	TGCAAATATCAGAAGAGTTCGTGAACCTGATGCTTATCAGGGCAAAGGCATAAGATATGCAGGAGAAGTT
Teth5140883	Teth5140883	Teth5140883	80	AAAGACCACGTCTTAATGTTTTTAGAAGTTTGAAACACATTTATGCGCAAATTATTGATGATACTAAAGG
Teth5140884	Teth5140884	Teth5140884	354	TGCAGGTATAAAAGACGTTTTAACTAAATCACTTGGTTCTTCCAATGCAACTAATATGGTTTATGCTACA
Teth5140885	Teth5140885	Teth5140885	141	TCCGGGTTTTGAAGGAGGCCAAATGCCACTTACAAGAAGACTCCCTAAAAGAGGTTTTACTAATATATTC
Teth5140886	Teth5140886	Teth5140886	1036	ACTACAGACTTTCTTACAAGGGTATTGAATAGAGTTACTTTTGTAGGAGCGTTATTCTTAGCATTTATTG
Teth5140887	Teth5140887	Teth5140887	317	ATCTAGATTGTGTATTAAATATTGAAGTTGACAGAGAAGCTTTAATTGAAAGAATAACAGGCAGAAGAGT
Teth5140888	Teth5140888	Teth5140888	525	TGAAGATCCACAGATTCCTAATTTCGGTCCCCCTGGCAGAGGACCTAGATTAAAAAGAGGGATGTGCCTT
Teth5140889	Teth5140889	Teth5140889	81	GTTTGATGACCAACACGTTCTTGTAGCCGATGGGGACCTTCGAATGATAGAAAAACCTAAGAAAAAAAAG
Teth5140890	Teth5140890	Teth5140890	55	AATGCCATGTTTCAAGTACAATTAGATAATGGGCATAAAGTATTAGCCCATGTATCTGGAAAATTGAGAA
Teth5140891	Teth5140891	Teth5140891	11	ATAAGGAGGTATTGAAGATGAAGGTAAGACCATCTGTAAAACCTATTTGTGAAAAATGTAAAGTTATAAA
Teth5140892	Teth5140892	Teth5140892	232	ATCAAAAGATTAATGGATATAGGATGCTATAGAGGAATAAGGCACAAAAGAGGTTTACCCGTAAGAGGTC
Teth5140893	Teth5140893	Teth5140893	197	TGGCGGCAGAATCAGCTGCAAAATCTGCAATGGAGCATGGTATGAAAACTGTAGATGTATATGTTAAAGG
Teth5140894	Teth5140894	Teth5140894	61	TTAAAAGGAGATAAATGTTATACAGACAAATGTCCTTTTGCAAGAAGAGGATATGCACCAGGACAACATG
Teth5140895	Teth5140895	Teth5140895	679	TTTACTGGCGAATACAAAAGTTCAGATATTTTTGTGGACAAACCTGAGAAAAAAGTCGAGAAACCTCTTG
Teth5140896	Teth5140896	Teth5140896	20	GCCGTCCTTCTGACCAGAGGAGGGCTATGCTTAGAAATTTAGTCACAGATTTTTTGAAATATGGCAGAAT
Teth5140897	Teth5140897	Teth5140897	45	TGCCGAAGAACAAACTCGACACCTAGTTTTAAAGGATATAAATTTACAGTTTGAAAAAGGACAGTTTATA
Teth5140898	Teth5140898	Teth5140898	48	GCCATATGCTACTGTTGCTTTAAATAATGTTACTTTTGAAATACAGGATGAAGAGTTCGTGGGAATCATC
Teth5140899	Teth5140899	Teth5140899	700	AGAACGCGAATGAAACAGCTTAAAATCCAACCGAGAGATTATCAAGCTTTAGCTGTGACCTTGATAATGG
Teth5140900	Teth5140900	Teth5140900	575	TGTATAACATGGTGCGAATAATTGTAGGTACACTGTCTTATGTAGGTCTTGGCAAAATAAAAGAAGACGA
Teth5140901	Teth5140901	Teth5140901	169	TTGAATGCTGAAAAAATTGTGTTGACAGGCAACAAATTAGAAGATAAGTATTACAAATATTATACAGGGT
Teth5140902	Teth5140902	Teth5140902	155	TAATTTTAACAGAAACAATAGACAAATTCGATGTATACGCAAAAGTATCCGGAGGAGGACTTACAGGTCA
Teth5140904	Teth5140904	Teth5140904	52	AATTATATTCCACTTTTTGTACAAAAATATATTGACTTTTACACTTCTTCTCAGAATAGCACCTTTGAGC
Teth5140906	Teth5140906	Teth5140906	374	AACTTAAAGATGTTGATCCTGTGACATATCATTTAATTTTAGAGATATTAGAAGATGAGATAGAGCACGA
Teth5140907	Teth5140907	Teth5140907	186	TGGTGAAGGAGATAAATTCCCTGTTGAGATAGGTAATTACAATTTCACATCTCACGGAGAGTATGGAGTG
Teth5140908	Teth5140908	Teth5140908	39	ACATAGTGTTTACTATGACGTGTATAGAGACTATGAATTAAACGGTAGATTTCTGGATATATATGCAGAG
Teth5140909	Teth5140909	Teth5140909	1557	GCTGTTTATCCTGGCTATACTATTAATACTTCAAACATATGGAGTGCTTACAGGAAAGAACAGAAGAGAA
Teth5140910	Teth5140910	Teth5140910	14	TGGAAATCAATAGTACTGTCAATGGTATAGTATGGGGTCCACCTATGCTTATTCTTATCGTTGGAACGGG
Teth5140911	Teth5140911	Teth5140911	312	CAATTTTGGAAGGGTTATAGCTGCTACAACAATAACGTTGACTCCGGGCACATTGACAATAGATTTTTAT
Teth5140912	Teth5140912	Teth5140912	89	ATAGAAAGGGAGTTCTTGAAAAAGTCGTAATAACAAATATAGTCAATACAAAGACGGTAGCTCTTATTTT
Teth5140913	Teth5140913	Teth5140913	236	CACATTTGGTTTCGAAAGCAGCGTACATTAATAAGCTGCCGACTGTTCAGGGGAAATTTGTCATCGAGGA
Teth5140914	Teth5140914	Teth5140914	21	TTTTAATCTTCTTCTGCTGGTGATATTGATTCTCTGCTCCTTGGTAGTATACATTAAAAAAGAAATAATC
Teth5140915	Teth5140915	Teth5140915	289	AGACATACTGAAAGCACTTATCTTAAAACCGTAAGCAAATTAATATTTCCATTTATATTTGTTTACGGTA
Teth5140916	Teth5140916	Teth5140916	128	TGGATACCTCCGTTTTTCTATTTATAGTGGCTTCTGGCTATATCAAGGACGGAAAGGTACCAATTATGTC
Teth5140917	Teth5140917	Teth5140917	718	GCCCCTACAACATCAAGCGCTCTATTGTCCGGATTAGTTATAAAAGTTTATGTTTTCGCCATAATACGCC
Teth5140918	Teth5140918	Teth5140918	1463	TTATAGTTTATTTGAAGTTCAAAGGTCACATAAAAAGACCTGTATTAATACCACAGCCTTCATACAGAAA
Teth5140919	Teth5140919	Teth5140919	222	CCTTGAGTTGGTTATAATGCTAGTTAGGCACACTCCTTCAAGCGTGGTAGAAGTTCTTCTTTACGCTATA
Teth5140920	Teth5140920	Teth5140920	1143	TTGGCATCAGCTTTTAAGACATAGAACTATTGTCTTTGATTACAGTGAACCGACAATTGAAAATGGCTTT
Teth5140921	Teth5140921	Teth5140921	95	GAGAATTAGCACAAGCTATAGGAAAATTTAGAGGTTTAAACGGAGAAAATGTCACTTTAAGCGAAAAAGA
Teth5140922	Teth5140922	Teth5140922	41	TTTTATCATTACAGCAAAATATGACAAAAACTTTAAACGATTATGCTTCAAGATGTCAAGACCCACAGCT
Teth5140923	Teth5140923	Teth5140923	168	AGTTTGGAATGCTGTAAATCAAAGAGGATGGTATCCTGTCAAACCGGCTCCACCTCAGGATATACAAGAG
Teth5140924	Teth5140924	Teth5140924	233	ATGTTGAGAGTCTAGATATTACAGGAGATGTAAAGAAAGTTAAGACTTCTAATAAAACTTATGAAGCAAA
Teth5140925	Teth5140925	Teth5140925	74	CCTCAGTTGACGCTATAATCACAAGAAACAACATTATAAATCCATCTTTAATATATCCTGGACAAAGGCT
Teth5140926	Teth5140926	Teth5140926	75	AACTGTTCCAATAATGAATAAAGTTATTGTCATAGATGCGGGACATGGAGGACCGGACCCTGGGAAACCT
Teth5140927	Teth5140927	Teth5140927	59	TTATTATTGAGTCTTTTAAATACACAATAGAACGGCATTTAGGATATACCGTAAAACCGGAAGACGTTAC
Teth5140928	Teth5140928	Teth5140928	44	GAGTAATAATAGGGAAGAGAAAAGTTATTGAACTTGTGGTAATAGCTTTATTGGCTGAAGGTCACGTCCT
Teth5140929	Teth5140929	Teth5140929	885	AAGGAATTTTCCAGTTTACGAAAAAAGTCTAGAGGACTTTTTGAGATTATATAAAAGTATTCCCTATGAT
Teth5140930	Teth5140930	Teth5140930	1025	TCACAGTAATTCCACTAAAAATTAAGTCAGATATTCTTTTTTCCCCTTGGCAACCTCATAAACTAAGCTA
Teth5140931	Teth5140931	Teth5140931	116	GTGAGTTTTGCGTTGTATACGTTAACAAAAACAACGACATCTCAAATGATTTAAAGCAAAACAAAGTATT
Teth5140932	Teth5140932	Teth5140932	53	AAATGGTGTCTTACGGGGTAGATATAAATGTTCGGTGTATCAATGGACATGTAACTTTGTACGGAATAGT
Teth5140934	Teth5140934	Teth5140934	107	AAACACGAGTAGAGCAGTTGCTTAAAGGGCTTGCTGTGTTAATTGTAATTACCAAAGTGAGCGAATGGCT
Teth5140935	Teth5140935	Teth5140935	658	AAATCTATACGTGTGCCTGTAGTTCCTAAAATATTCGGGAAACCAATGGAAGGATATATGATAGCATCTG
Teth5140936	Teth5140936	Teth5140936	417	AATTTCTGGCCTCCCTGAACTTCCAAGAAAAAGCCAATCTCATGCTTTAAACATAAAAGCGTGTGTTCAT
Teth5140937	Teth5140937	Teth5140937	796	ATAATGGGGGCAAAAAGGCCGATTGTCTTGACTTCAAGGGCAGACTCCAGTGAAGCTAAATTTAACTCTA
Teth5140938	Teth5140938	Teth5140938	747	GTGCAAGATAGTAGCAGGTTCAGCTAATAACCAGTTAAAAGAAGAAAGGCATGGAGACATACTGCAGGAG
Teth5140939	Teth5140939	Teth5140939	120	CAAAAGTATTATTGACCAGTTTGAATTTAGAACTCAGGCGATTTTAAATATGTTAAAAGAAAAAGGCATT
Teth5140940	Teth5140940	Teth5140940	220	GCAGATGTGCCTGCTATTTCTCGTAACATCTATGGGGCATTATACAGCAAGGATAAATATGCAGTCTTCG
Teth5140941	Teth5140941	Teth5140941	51	TAAAGGTTGCGAATTGTGTGTTAATGCCTGTCCTAAAAATATTATTGAGATGGATTTAAGTAAAATAAAT
Teth5140942	Teth5140942	Teth5140942	53	AAGCTGGGTGTAGACATTACTTTGGTTATCCTATAACACCTCAAAATGAGGTTACGGCTTACATGGCAAA
Teth5140943	Teth5140943	Teth5140943	568	GCTATAAAAAACGCATTTTTAGCTCAAATACAAAAGAAAGGATTTGCAATGGTAGAAGTTCTATCTAGTT
Teth5140944	Teth5140944	Teth5140944	169	GAAGAGGTAGGCTCTCCGGTTATTACAGAGGCTACTTCTGTAATTGTAATGAATAGGCCTTCTTTAGACA
Teth5140945	Teth5140945	Teth5140945	47	AAAAATTTACGGTGGCAGGGGCAGAAGACAGTGAAGTGCTTTTAGCTTGTGAAGCTGCGAAAAAAGAAGG
Teth5140946	Teth5140946	Teth5140946	1148	GAGCAAGTATTTCTGGATCTCACGGATTCCAAAAGGCCAATGAACACAAAGGAAGGAAACAAAAGATTTT
Teth5140947	Teth5140947	Teth5140947	67	GTTTTGGCGGAAGGACTATTAAAAAGTGGTTATGATGTAAAAATGTCAGAAGTCCACGGCATGTCTCAAA
Teth5140948	Teth5140948	Teth5140948	109	GCAAACCATCAAAGTTTGCTAGACCCAGTTGTGGTAGCCTGTTCTGTAAAAAGACCCGTTATATTTTTAG
Teth5140949	Teth5140949	Teth5140949	418	CCTATTGGGACGGGAATAGGTACCAGGAAAGAATACACAAATTCTCATAGAGATTACATAGAGTTCTTAA
Teth5140950	Teth5140950	Teth5140950	233	GTGAACCATCTGATACAAACTCTCATCCTCATTTATCCCAATCAGGGCTAATTGCAGTAGTCCACAATGG
Teth5140951	Teth5140951	Teth5140951	1	ATGGCTGTTCTGGAGATAAATACATCGGCAAGAGAAGTGATGGTGGATATTACTGATATAGTGATGCAAG
Teth5140952	Teth5140952	Teth5140952	101	GGACTATTGCCTTTCTTTCAAATAAAACAAGACTTCAAGATAGAAGGCTTGTTGATATAACCCATCAGTT
Teth5140953	Teth5140953	Teth5140953	77	ACCATGCCATACATTTTAGGCAACTTCACAAAGAATGTAAATCCCCCATAAAATACGAAAAAATTTGCCC
Teth5140954	Teth5140954	Teth5140954	46	ATTCTTATTATTGCTATTGTTGTATTGATACCTATATTTTCGTATGCAAGAAATCTTCCAAAATTCACTT
Teth5140955	Teth5140955	Teth5140955	241	ATTATTTTGCTGGCTATCCCTCGTAAATCTTTTACCAAAAATATACAACAAGTATCATCAAAGACTACTT
Teth5140956	Teth5140956	Teth5140956	20	AAATATATCTGAGAGCAAATTGGGTTCATTCTTTAAAAGAAAAAAGAATGATTGTAAGAAGTATTGTAGG
Teth5140957	Teth5140957	Teth5140957	851	GTAATTATGGAAATGCATGGTGGCAGCAGGATAAGGAGTTTGAGCTATTTAACGGACCAATTTTAATGAC
Teth5140958	Teth5140958	Teth5140958	64	TTGAGCAAACTCACAGGTTTATCTGTTGGAAATTTAAGTGACCTTGAAAATAACAAATCAATGCCTTCTT
Teth5140959	Teth5140959	Teth5140959	67	ACACAAAAAGAATTGTCGCGATTGATAGGTACCAGTGAGCCATATTTAAGCATGATTTTACATGGTGAAA
Teth5140960	Teth5140960	Teth5140960	43	GAAGAAAGGAGAAACATAACTACTCACTACACAGTGGTCATGTCAGAAATAAGTGTTTTTAACGGAAAAG
Teth5140961	Teth5140961	Teth5140961	5	AACTGTTTGTGGGAACGGATATTGTAGAAGTTGAAAGGATAAAAAAAGCTTTTGATGCAAATTCTAAATT
Teth5140962	Teth5140962	Teth5140962	536	GCGCTGTTAGGGCTACTAAAACAGTTACTATGCAATTTCTAAAGCCGGGTTTATTAGTGTATCCGGGTGT
Teth5140963	Teth5140963	Teth5140963	82	GATCCTTTTATTTCTATTAAAGAACAATTAGATAAATTAGAAAGTTATACTGCCACAGCAATTGTAGAGC
Teth5140964	Teth5140964	Teth5140964	77	GATGGGTGGGGAAGAAAGTAAAAATAATGGGGGTAGTGAAAGCCAATGCTTATGGTCATGGAGCTTGTCA
Teth5140965	Teth5140965	Teth5140965	51	AGAAGTTGATGTTCTTGCCGCTATGGAAAACAGGAATCGCAGTGAATTTATAAGAGAAGCGATGAAATTA
Teth5140966	Teth5140966	Teth5140966	50	TAGGCTCTGAACAGGGCGGAATTCGGCCTGTACTTATAATTCAAAATGATATTGGTAATAAATATAGTCC
Teth5140967	Teth5140967	Teth5140967	222	AGGAACAGGTTTTGGAGCTAAAACACTTTATTCAACTATTTTATTAGGTGTTTCTATTGATGCATTGGCT
Teth5140968	Teth5140968	Teth5140968	81	CCATCCTGGGGGGTCATTATCCTGTGCAGATATTTTAACCCTGCTCTATTTTGACAAAATGAATGTAAAG
Teth5140969	Teth5140969	Teth5140969	662	TCCACACAATAAAGCCGATAGACAAAGATTTAATAGTAGAAGTAGCTAAAAAGACGGGCAAAGTTATAAC
Teth5140970	Teth5140970	Teth5140970	196	TCCAGTGCAGTACTTTTAATTTCATTAAATAAACCAGAAAAAGTTGGACTAAATTGCGGCGCCTGCGGTT
Teth5140971	Teth5140971	Teth5140971	305	AATACAACATTAAATATTTTTTCTACATAGGTGGCAATGATTCTATGGATGCCGTTGACAAAATCAGTAA
Teth5140972	Teth5140972	Teth5140972	841	ATGATGGGAAATGTATCTAATATTCCAGAATTTAAATCTTTCTTTTCAGGAGGAGGTATGGTTTCAATTT
Teth5140973	Teth5140973	Teth5140973	3	GGAAAAGTGGCAGTGCACAGTATGCGGGTACATATACGATCCAGAAGAAGGAGACCCATCTCAAGGAATT
Teth5140974	Teth5140974	Teth5140974	468	GGTTGATTTTATTACAGTCCACTGTGGTCTAACATTTGAATCATTGAAAAAGCTTAAAGACAACGGCCGA
Teth5140975	Teth5140975	Teth5140975	145	CCAAGGAAAGTGAAGGTAGAAGGACTACTTACCCAAAATGCTGAAGAAATTTTGAAAGATAAAGAGATAA
Teth5140976	Teth5140976	Teth5140976	448	GCTTTGTACGTTGAGACTATTGGCAATCCAAAGATTGACGTGGCTGACATTGAAAAAATAGCAGAAATTG
Teth5140977	Teth5140977	Teth5140977	511	ATAGCTGCTGATTATAAGCTTACTCCTCTTAATATTGCGTATAATCATGTAGGAATACAATGCATACTAA
Teth5140978	Teth5140978	Teth5140978	119	TTGGACCTGTGTACAAGAATAACATAGAAGATATACCACATTTTTTTGAAAAAGGTGTAAAAAGTATTGA
Teth5140979	Teth5140979	Teth5140979	677	GTATTTTAGTCTATTCTACTTGCACTTTTTCGCCAGAAGAAAACGAAGGGGTTATAAAAAATTTTTTAGA
Teth5140980	Teth5140980	Teth5140980	6720	AGTATCTTATTACATAAGGCCAGTTTTAGGAGTAACTGATGAGATTACTTCACCGTATCTATTTACAAAA
Teth5140981	Teth5140981	Teth5140981	214	GAGGCAAAGAAACATATTGGTTATTTACCAGAGGTACCTCCTTTGTATTTAGATATGACCGTAGAGGCAT
Teth5140982	Teth5140982	Teth5140982	538	GTGTTTAGTGGAAAAGCAAAAACTATTTTTCAGAATCTGTCTTTCTTTGACAGGCTAAATAATTTTCTAA
Teth5140983	Teth5140983	Teth5140983	863	TTTCTCCAGTTCCTCAGTACAAATTTCATACTATAACTAATAAATTGGATTTATCAAACTTGTACGTTGT
Teth5140984	Teth5140984	Teth5140984	623	AAATTGATGGGAAAGCTATTAAAGCTGATGATGTAGACAATCTCTTAGACGGAATAGTATTACTTCAAAT
Teth5140985	Teth5140985	Teth5140985	422	TTGTGGCTTGTGAATATATAGACAATTTAGACATTCCTACTGTTTCTATCAACAATTTTAAAGCTGCTTA
Teth5140986	Teth5140986	Teth5140986	603	GGATAGGATAAAGTATATACATTTGAAAGATTATCATGAGGGCGGCTTTTATCCTTTAGGTAAAGGCCAT
Teth5140987	Teth5140987	Teth5140987	875	TAGTAGCATCTGCAAAAGCAGCAGGAAGGAATGATCTTGTGATTACTACCATCGATTTAGGAAATAATGT
Teth5140988	Teth5140988	Teth5140988	493	TGGTCAGCAGATCCTTCTTCACCATTATCTTGGAGATTTCAAAAGTCTATTGCAGGTTTAGGAACATTGG
Teth5140989	Teth5140989	Teth5140989	1286	CTGGAGTAGATGTAGGTGCTAAAGGTGAAATTGTTAACATAATTCGGGAATTTGCTAATAGTGGTAAAGG
Teth5140990	Teth5140990	Teth5140990	113	TTACTCTTCATGACCAAGGTTTTACGAGTATTTCAAATATATTGAATATTACTCGACAGACTGCGATGAT
Teth5140991	Teth5140991	Teth5140991	402	GGTATGGAAACCAATAATCAAATTCGCTGAAGAACACAACGTGAGAGTTTTAATTGAAAATTGTCCTATG
Teth5140992	Teth5140992	Teth5140992	377	GCTCAAAGTCCTCTATCACGCTTACTTTAGGTACAGGAGTAGGATCTGGCTTTATTCTCGACGGCAAAAT
Teth5140993	Teth5140993	Teth5140993	297	TATGAATTCTTCTGAAGCTGACGAACTTATTAGAATTGCAAAAGAGAAAAAACTTGTGAATGCGGTACAT
Teth5140994	Teth5140994	Teth5140994	1364	ATGATATAGCAATAGATGTTGGGGCATTGACTAGAGTTCTCTTACTAAATAGAATGGCCGAGAAAAAAAT
Teth5140995	Teth5140995	Teth5140995	2	TGAACTCATCATTAGAGTTCGAAAAGCTTTTAGAGCCAATTCAAATTGGACCGATGAAACTGAGAAACAG
Teth5140996	Teth5140996	Teth5140996	131	CTTTAAAAGCCTACTTGGTTTTTAATAATGTAAATCCTCCTCAAGTCCACAATTTGATCACTTTGTTAGA
Teth5140997	Teth5140997	Teth5140997	118	AATGGTACTGCTAAGGAATGGAGCGATATTGACTTAGTCGTGATAATGGATACAGATTTAAGATTTGCTG
Teth5140998	Teth5140998	Teth5140998	75	ACTGATTGATGGCCAAATTTACTTGATGACTTCCCCTTCAAGAACTCATCAAAGGATCTTGGGACAGCTT
Teth5140999	Teth5140999	Teth5140999	776	GAATGGTGCAAAATCTTAATTATTATACTGGTATCATATTCAGGTGTTTTGTTAAAGGGATTGGTTATGC
Teth5141000	Teth5141000	Teth5141000	297	GGGGCCTAAAGAGGCAAAGGACAGTTTTCTTACTAATAAAAGAGTTGCAACAAAGTTTCCCAATATTGCA
Teth5141001	Teth5141001	Teth5141001	1	ATGATTGAGATATTTGATTTTCGAAAGGGAATTGACAATGGTATTTTACAAAAGCTTCACAACAGAAGTA
Teth5141002	Teth5141002	Teth5141002	227	CTACAAACATATTTGTGGGAAATGGCTCGGATGAGATAATCCACCTTATTATGCTGGCTTTCATAAACAA
Teth5141003	Teth5141003	Teth5141003	383	ATTTTGAAACGGAAAATGTGGAAGAATTTTTAAGAGCCTTTGCTTACAACTTTGGCATTACACTACATGT
Teth5141004	Teth5141004	Teth5141004	127	CTTCCTGGAGTGGGCGCTTTTCCTGATGCGATGGATACTCTCATTAAAACAAGCATGTTAGAAGAGATAA
Teth5141005	Teth5141005	Teth5141005	41	GTGTAAGGCTTACAAAAGGAGATTTTAATACCAAAGAGGTTTATTATGAAAATCCCGTTGACGTAGCTAA
Teth5141006	Teth5141006	Teth5141006	296	AGGTTTCAATAAATACCCAAGCTGTGAAACAACCAACTCTTATTCGTCAGGCCGCTGTACGTTTTGGAAG
Teth5141007	Teth5141007	Teth5141007	429	AGGCATAGATAAGATTTTAAAGAAAATTGGCGAAGAAACTACGGAGGTAGTGATAGCTTCCAAAAATGAC
Teth5141008	Teth5141008	Teth5141008	377	CTCATGGAAGCAAAGTCAATTTTTCAGGCCAAATCTATAATTTCGTATCTTACGGAGTAAGAGAAGATAC
Teth5141009	Teth5141009	Teth5141009	640	CAAAAAGGCGGTGTAATTGGAATAAATTTTGCTCCACAATTTTTAAGAGATGACGGTAAGGCTACATTAG
Teth5141010	Teth5141010	Teth5141010	801	TGATTTAACTCCAAAGGAAGTAGATTTAAAGAGGACTGCTATAAAACAATATAGAACTCAAACAGAAGTT
Teth5141011	Teth5141011	Teth5141011	807	ATTTATAATGATTATAGGGGTATTTTTTAAGATTAGCGTATTTACTTATGCGGGACTTACCATGATAAAA
Teth5141012	Teth5141012	Teth5141012	572	GTATAGCAACACTACAAGTTTTGGTCTCCTCTCAACTAATAACCTTGCCTCAAGCATTGCCAATAATATA
Teth5141013	Teth5141013	Teth5141013	497	TAAATACGGGTATATACATAATAGAACCAGAAATATTGGAGTTTATACCTCAAGATAAGCCTTTTGATTT
Teth5141014	Teth5141014	Teth5141014	10	GAGGGTAAATATATTTCCGCTACAGAGATAAATCAATTTCTTTATTGCCCCTATCAGTGGTATTATATAA
Teth5141015	Teth5141015	Teth5141015	165	ATATGGAAAATTATTAAAATCGGATAAATATGGCTTATCGGGAAAACCAGATTATATTTACCAATTAGCA
Teth5141016	Teth5141016	Teth5141016	753	GAAAAGGCTTCATCCGGGGGCGGTAATACTTCTTCATGCAGTTTCAAAAGACAATGCTTTAGCCCTTGAT
Teth5141017	Teth5141017	Teth5141017	78	TGTTTACTTAGGAATTTTGGCTATAGGATTTTTTATGGCAATAAAAAATCAAGAGGAAAAGAGAATGTTA
Teth5141018	Teth5141018	Teth5141018	224	CAGTAGAGTATTTGGCTGAAAAAATAAAGCCACATGGTATAATCTCTACCCGCAATAATATTTTGATACA
Teth5141019	Teth5141019	Teth5141019	31	TTTTTTGGTACTATGATACTTATTTGGTTAGGTGATGGCGTTGTTGCAAACGTTGTCTTGAATAAATCTA
Teth5141020	Teth5141020	Teth5141020	819	TGGTGAAAAGGCTGTACCTTCCAATACTGGACTTCTCACTACAATCGCTTGGGGAATTGATGGCAAAGTA
Teth5141021	Teth5141021	Teth5141021	1100	TTGAAAAAGTAGATTTTAACCCAAAAAGAAAACCAGTCATAAGATTTACTGAACTTTCAGACGAGGAAAG
Teth5141022	Teth5141022	Teth5141022	846	GTTAGAAACAAGTGTTCCTGGAATTTTTGCTTGTGGCAATGTCCTTCAAGTTCACGACTTAGTTGACAAT
Teth5141023	Teth5141023	Teth5141023	125	AAAATGAAGTTACTATGCCTAAAAGGACTATTACTACAAGTGTGAGAGCAATAGGGGGACATCTTCCACT
Teth5141024	Teth5141024	Teth5141024	811	GCGATACATTACGCCAGTAAGAGAAAGGATAAACCATTTATAAGGGTAAATTGTGCGGCTATTCCTGTGA
Teth5141025	Teth5141025	Teth5141025	706	GTAGAACATTTAATGGAGAAAATAATAAATGACCTGCCTTATAAAGAAAATGACGAGGTTGCTGTTATGA
Teth5141026	Teth5141026	Teth5141026	65	ATAAAGAGTACCTTACAGAGTTGGATGCTGCTATTGGTGATGCGGACCACGGAATAAATTTAGATAGAGG
Teth5141027	Teth5141027	Teth5141027	85	GTTCCTATAGGGATAGCTGGCGGGACACAAGATGGCAGATTGGGAACAGATGCTACAGAGATAATGGAGG
Teth5141028	Teth5141028	Teth5141028	1454	CTGGAAATACTTTATACACTGATAGAAAAGATTTTATAAAAAAGGAAATAGCCCTAGGCAATTGCGTGAT
Teth5141029	Teth5141029	Teth5141029	928	AAGGAATATGAGGAGTGCATAAGACCTCTATTGGTTAAAGAAGGAAACATGGGATATAATGTCGTAGACC
Teth5141030	Teth5141030	Teth5141030	260	GAAATATTTTATCAGAAGGGCAAAATCCAATTGAGATGATAGTATATAGTACAAAGGCTTTGGATTTAAG
Teth5141031	Teth5141031	Teth5141031	16	AATGTGACAGAAAAGAAGTATATAGATATTTTTTTATCTACTCTCCCCTATGATGTGCTTATAAAACCTT
Teth5141032	Teth5141032	Teth5141032	1353	AAACTCCATTGAGCTTGACAATTCACAGAGTAGAAAGTTATCTTTTATGCATACAGTAAAGAAAAAAATA
Teth5141033	Teth5141033	Teth5141033	554	TTGAAACAGATAGACTTATACAAATGTTTCCTTTAGAATTTTTTCAAGATGCTGTGTTTGTAATTTTCAG
Teth5141034	Teth5141034	Teth5141034	246	TTTTAAGGATGTGGCAGGATTAGATGAAGTAATCGATGAATTAAAAGTTATAATCGACTTTATGACAAAT
Teth5141035	Teth5141035	Teth5141035	271	TCCAATGTAATAAAGGATGTCAGAACGGTAATTGAAATAGGGGGACAAGACTCGAAGATCATAATTTTAA
Teth5141036	Teth5141036	Teth5141036	177	TGAAAAAATAAAGAGAAGGCTTGAAGATTCTTTAAATATAAAATTGACGGAAGTGTGTATTGCGGCGGCG
Teth5141037	Teth5141037	Teth5141037	182	TAAGGTCGAGAAACATTGAGTTTGAGTATTCGCTTACAAACAGTGAATTGGATGTAGATAAAATAATTGA
Teth5141038	Teth5141038	Teth5141038	94	ACAAGTGTTGAAAAAGCAGTTATTTTTGGTTCCAGAGGTCGGGGAGACTTTAAAAAAACGTCGGATATTG
Teth5141039	Teth5141039	Teth5141039	204	TGTTATCAGGGCAGCTTATGAAAATCATTTAATAGATGATGGAGAAGCTTGGATAGATATGTTAATGGAT
Teth5141040	Teth5141040	Teth5141040	352	GAATTAGTTGTGAAAAAGTTGGGAATTGATAACTGTTTTGAGGTGCTTGTATCTGGAGACTATGTAAAAA
Teth5141041	Teth5141041	Teth5141041	210	TCATAATGCGGTTATTAAAGAGATTCAAGAAGATACTTTGAAAGGGAAAATAATTCATGTTGATTTCCAA
Teth5141042	Teth5141042	Teth5141042	535	CCTCTTTTTAATGGAGACGCAATGAGAGCCATAGAATATGCTTTAACTTTGGAAAATGTAAATCTAGTAG
Teth5141043	Teth5141043	Teth5141043	84	GGGAGGACTATTAGCTTTAAGCTTTCAACTTGTTGTAGATGAAATTGCAATTGGTCTTAATCTTTATGAT
Teth5141044	Teth5141044	Teth5141044	61	AAAGATTTTAATCTGGAAATTCAGGACAAAGAGTTTATAGTATTGGTTGGACCTTCCGGTTGTGGTAAAA
Teth5141045	Teth5141045	Teth5141045	866	ATGCTTTTTTCAGGAATAGTTTAAATTTGAGTGAGACTGCCAGAGAGTTATACATTCATAGGAATACATT
Teth5141046	Teth5141046	Teth5141046	567	AGTTGTTATGGCCACCCATGCAAAAGATATAGTAGATGCCATGAAAAAAAGAGTAATAGCGCTGGAGAAA
Teth5141047	Teth5141047	Teth5141047	164	TGGAATCTCAATTAGAACTTAAAGTCTTTTTAAAAGATAATATTTCTGAACAAGAAGTTAGCCAGATAGG
Teth5141048	Teth5141048	Teth5141048	815	ATCCTGTACTTGGGGTTTATAGAATGCATACAGGTATTGATATTGCCGCCAATACGGGGGCTTCAATAGT
Teth5141049	Teth5141049	Teth5141049	664	GATGACTTTAAGGCAGCTCTTGATAAATTAAAGTCTCAGGGTATGAAAGGACTTATACTAGATTTAAGAG
Teth5141050	Teth5141050	Teth5141050	273	GCCTTTGGTCATAGTATTGATGCTTGTCAATCCTAGATATATTTGTTTTTCTTATGCAGGAGGAATAGTT
Teth5141051	Teth5141051	Teth5141051	113	TATACAATGGAGCTAAAGAGATTATTCCAGTTTCAGAAGTGGAAGAAGCGATCGAACTTGTAAAAAGTTT
Teth5141052	Teth5141052	Teth5141052	583	AGAGGAGATGTTATAGAAATTTTCCCTGCTTCTTTTTCCAATAAGGCGATAAGGGTTGAGCTTTTTGGAG
Teth5141053	Teth5141053	Teth5141053	284	ACCCTCGTTCTACGGTAGGAACGATAACTGAGATTTACGACTATCTAAGACTTTTATATGCAAGGGCTGG
Teth5141054	Teth5141054	Teth5141054	2	TGTATTATGCCATAGCTTCTCAGATATTAAAATATGTCCTTATTTTTCTCATCTACCTGTTTTTATACAG
Teth5141055	Teth5141055	Teth5141055	574	ACTCTTGTAATCGTAGGAATATTTGTATTGGAAAAAGACTTAGGGATGGCGTTTTTGTTTTATGCTACTA
Teth5141056	Teth5141056	Teth5141056	123	TTATAGTGTTTACAATCGAAGACTTATAGAACAGGAAAAAAAGATATTGCGAGGTAGTATTTTGGACAGA
Teth5141057	Teth5141057	Teth5141057	1654	AAAGAAAAGCAAAGTAAGAGATTTAAAAGCGAACTTCTCAATATCCCCGGCATAGGAAAAAAGAGGGCAA
Teth5141058	Teth5141058	Teth5141058	429	ACAGCCACAGGAGGCACTTAATCTCACACAAGTAGCGGCAATTTCTGTAGTCAAAGCTATTGAAGAAGTA
Teth5141059	Teth5141059	Teth5141059	382	GATGAAAAGTTAGCACCACAAATTACTATTCACGGAGACCTTGTAGATGTGTATGGTATAGGTGTTCTTT
Teth5141060	Teth5141060	Teth5141060	380	ATGTAGATATAATAGGACATCCTGGGAATCCCATCTATCCAATAGATATTGAAAAAGTTTTAATGGCTGC
Teth5141061	Teth5141061	Teth5141061	371	GCAAAGGTTCTAAGTCCTCAGTGACAATTACCTTAGGAACAGGAGTAGGTTCTGGTTTTATCCTTGATGG
Teth5141062	Teth5141062	Teth5141062	157	GTAGCATTGAGTTTTCCTAATTGCCCTGAATATATTTTTTCTTTTATGGGAGCATCTAAAGCAGGGGCAA
Teth5141063	Teth5141063	Teth5141063	10	TCAAAGCTTTACGACATAGCCTATTTCATAAGCGATTTAATGATATTAAATCTTCTGTGGATTGTATTTT
Teth5141064	Teth5141064	Teth5141064	37	ATTGCTAGAGAATACGCCGAATTAGCCAAAAAAGAAATGAACATTGAGAAAGCTTATTTATATGGTTCTT
Teth5141065	Teth5141065	Teth5141065	49	GTACCTGAAGTAGGGAGAGGAGAAGAAAAAAAGATTCAAAAGACGATAGATTCACTTAATACTGTTTCAA
Teth5141066	Teth5141066	Teth5141066	29	CTATGTTCTATAAAAAACTAGAAAATAATGTTGTAGAATGTTTGCTATGTCCCCACAATTGCCGTATAAA
Teth5141067	Teth5141067	Teth5141067	13	AAAAAAGAATTTCAAAAGGCAGTTGATGCCTTAAAATATGCGATGGAATTGTCTTTTAAGGAATATAAAA
Teth5141068	Teth5141068	Teth5141068	130	ATGCAAGATGCTGTTAATAAAGCTATGGAGTTTTTTGACAATAGCAAACAAAAAATAGTTGAAACAGTTA
Teth5141069	Teth5141069	Teth5141069	322	TGGTATTCAGCTCCTAACCGTAAAAAACATTTACCATATATTTTAAATGTCTTATTACAAGATAGTCATG
Teth5141070	Teth5141070	Teth5141070	163	AAACCAAAACCGACTGTAGTTTTATATGCAAGAGTATCCACAAAAAAACAAGAAGAATATCTTAAGAATC
Teth5141071	Teth5141071	Teth5141071	19	AAACTCATTTTCCTAAATAAAGAAGACAAACAAATAGTATTAGACTTAATGAGAAGATGGTCCTCCTGCA
Teth5141072	Teth5141072	Teth5141072	124	GAATTAAATTATCATCCAAATCTCCTTGGAAGAAATTTAAGACGTTCTGAAACGAAAATGATATTGGCTT
Teth5141073	Teth5141073	Teth5141073	700	GATTCAGCTTTTGGATTTATAGTAATGGAGAATGGGGCTACCATTATATTAGAGTCCAGTTGGGCTTTGA
Teth5141074	Teth5141074	Teth5141074	214	GTATGTACTCCTAATTATTTACATGCGCCTATTTCTATAAAAGCGATGGAAAAGGGAATTCATGTGCATT
Teth5141075	Teth5141075	Teth5141075	7	ATACCTATAGCACTTCAACTTTACACTTTGAGAGAGGAGACACAAAAAGATTTTATAGGTACTCTTGAAA
Teth5141076	Teth5141076	Teth5141076	551	AAAACTTTGGTTTAAATCTTGACCCTTCCCATCTTGTTTGGCAGTTTATAGACTATATAGATGTGATACC
Teth5141077	Teth5141077	Teth5141077	43	ACTGTTATGGCAGTAGGATTTTATGTGGCAAAAATAAAAATAGTAAAGGAAGAAAATTTTAAAGCTTTTG
Teth5141078	Teth5141078	Teth5141078	125	TAAAAGACAAAGATGCCGTTGTGACGCAGCTTAATGAAAAAGTTGATGCAGAATTTTTTGATTCAGCAAA
Teth5141079	Teth5141079	Teth5141079	484	AGATACAACATTGACATCTTGTTTTTAGGAACTGGTGGCATTTCTTTAGAAAAAGGGCTTACGACTTCTG
Teth5141081	Teth5141081	Teth5141081	1227	AACAAAAGATTTTTACCTTCCAACGCTTGTACTTAATTCTTCATTAGATTATTTCTTGAGCATGATAGAA
Teth5141082	Teth5141082	Teth5141082	52	TGGCAGCAAGCAGGTATAAAGCTTCCGGACTTTGATGTAGAAAAAATAGCAGAACAAACCAAGAAATATC
Teth5141084	Teth5141084	Teth5141084	227	GTTTTAGTGCAGCTATGCATAGTTTAATAGCTGTAGATCCTGAAGGGAAACCATTGACCAATTGTATAAT
Teth5141085	Teth5141085	Teth5141085	177	TAGAGATAAAAAGTGCAAACATTTTGTTGCCCCTTTAGATGTTATACTACAAAATGCTCAAGAAAAGCAC
Teth5141086	Teth5141086	Teth5141086	657	TGTATATTACAATGAGCACTGCATTTTGCTCCATGAATCCCATATTCCAATGAAAATATCAGAAAAAACT
Teth5141087	Teth5141087	Teth5141087	854	CACTTAATGATAAAGACTTAATCAAATTTGGAGAATTAATGGTTGAATCTCACAATTCTTTGAGAGATGA
Teth5141088	Teth5141088	Teth5141088	112	AAGGAATCTGTTTTGGGAGGAAAACTGTATATAGGTGATTTAAGGGATGAAGCCTTTTTAGACAAGGTAT
Teth5141089	Teth5141089	Teth5141089	958	AGATATTTAGGAATAGGTATAGCCAATACAATAAATACATTTAACCCAGAGCTCATTTTGATAGGGGGAG
Teth5141090	Teth5141090	Teth5141090	622	ATTAACAATCAAGAAGGCTGGGCAGCTTACGCAAGAGGAGGACATCTTTTTGTAAAAAGGTATTATCCAC
Teth5141091	Teth5141091	Teth5141091	514	ATAAAAACTTGGGATGATTTTAAAGTGGCTTGCGATAAAATTAAAGCTATTGGTAAAATACCAGTTTATT
Teth5141092	Teth5141092	Teth5141092	660	AGGCTTAAAATTATTTGACATTATAAGAGCATTAACTGGTGGTGGACCAGGATACACAACCCATTCACTG
Teth5141093	Teth5141093	Teth5141093	76	GCTTTAACAGTTTCTTTCAAAAATATAACAGATTTTTCATCTTATTGGACTTTACCCAAGCAATTATTTT
Teth5141094	Teth5141094	Teth5141094	1922	TAAGTCCCTTTGAAGGGAATGAAACTGCTTGGTTGATTGTTTCTGAGGATAAAAGAGAATTTTTGCTCTA
Teth5141095	Teth5141095	Teth5141095	221	AGGTTTATATTCATTTTGAAGGTGTTATGACTGTTGCGATGGTTTATGTAAATGGCGAATTCGTAGGAGA
Teth5141096	Teth5141096	Teth5141096	1074	CAGTGCTGCTTTACCACAAATTCTTAAAAAAAGTGGAATAGACTATTTTATGACAACTAAAATTAGTTGG
Teth5141097	Teth5141097	Teth5141097	118	ATGAATCGAAGTGGATTATCTGCAGAAGAAATTGGATATATAGTTTCATTGAATTACATTATAACTCATA
Teth5141098	Teth5141098	Teth5141098	4	ATTCCAAAACGAATATTAGGTAAGACAGGAGAAATGTTGTCAATAATTGGTATAAGTGGAATAGTTGTTA
Teth5141099	Teth5141099	Teth5141099	853	GCAGAGCCTGTTGATCCATTTATGATGGGAAAAGAAGCTATGAGGATAGATGGTAACTGGTTTTTGAGCA
Teth5141100	Teth5141100	Teth5141100	91	TTTACTTTTTATCCAATAGTAGCTTCTTTCTATTACAGTTTTACAGAATATAATGTTGCAACACCCCCAA
Teth5141101	Teth5141101	Teth5141101	392	TTTTAATTTTTAAAAAACTTGGATGGATAAATACTTTCTTACCACTCATAATTCCCAGTTTCTTTGGCAA
Teth5141102	Teth5141102	Teth5141102	8	TGTCTTTAATAAGAAGTTCTTATTTTCCTGATCCGCTTCCTGAGATAGGAGAACATGAGATTGAGTTTGC
Teth5141103	Teth5141103	Teth5141103	610	ATTTCAGATGTTCGTAAAGTAGAAGATATAGCAAATTATCTTCATCTCAGTCCTAAACAGATAAATAGAA
Teth5141104	Teth5141104	Teth5141104	434	ACTGTGGAACACCTGGTTCTCATGGCGGAAACATGGACACCCTACTTATCAGTGAAGGCTCAAAACTTTA
Teth5141105	Teth5141105	Teth5141105	770	TTGTTGCTATTCTTGCAGGTTTGGCAATATTCCCAGCGGTGTTTGCTTATGGAATGGAACCAACAGCTGG
Teth5141109	Teth5141109	Teth5141109	690	GAAAGCTCTCTTAAAAGGTTTTCCTCCAAATAATGTGCTTTTATACGGCGATAAAGGTACTGGAAAGTCT
Teth5141110	Teth5141110	Teth5141110	454	AATAATTACGACATAGATACAGAGATAATCACTGCAAGTGTAAGACATCCTATACATGTTTTACAGGCAG
Teth5141111	Teth5141111	Teth5141111	397	TTTAAGAAGCAATACAAGGAAGGCGTTATTGATGCTATAAGTTATAAAGGCAATATTTATGGAATGCCTT
Teth5141112	Teth5141112	Teth5141112	64	GCCCTTATCGTAAGGCTTATATGGATACAGGGTATAAACTCTGAAAAACTTGCCATGGCAGTCGAAAGGC
Teth5141113	Teth5141113	Teth5141113	202	ACAAAAAACAAATGCCTTGTTTGTGATTATTTAAGTGAAAGAGATAAATACCAAATGCATATATTGATAG
Teth5141114	Teth5141114	Teth5141114	130	AATATCATTGAAAATTCTTTGGAGAAAATTAAAACAAGAGTGGCAAATAAGGAGGATGTGTCCCATTCAA
Teth5141115	Teth5141115	Teth5141115	879	AGAATTTGATACTGCAAATGGACAATACGGCTTTATACCTGTACCAATCAGCAATAACCCAGATGACTAT
Teth5141116	Teth5141116	Teth5141116	396	TTCAAACATTTTAGTATATTTAGGAAAATCATATAATATACCAATTTTGTCAGGCTCTTGGTTGTCAGAT
Teth5141117	Teth5141117	Teth5141117	90	TTTAATTAATTCCTTTAAAGAGAGAAAGGAAATACTAGAAAACCCACTCAAGCTTCCGTCGGTGCTGAAT
Teth5141118	Teth5141118	Teth5141118	210	TGCGATTAGTAAGGATTTGGTTAAATGGACTTATCTTCCAATAGCGTTAGTGCCGGGAGATGATTTTGAC
Teth5141119	Teth5141119	Teth5141119	446	TTGAATATGCAAAACAAAATAAAAAAATTATTTCATATGACCCAAATTGGAGACCACCTTTATGGGAAAA
Teth5141120	Teth5141120	Teth5141120	32	CAGGAGTTACTGTTACGACTGTATCAAGGGTCTTAAATAACAGAGGTTATATAAGCGAGGTAACGAGAAA
Teth5141121	Teth5141121	Teth5141121	70	GTAGAAAAAATATTGTCAGCTGCTGCAGCAACTCCGCATTTTTGGGAGATTATAACCTTATCTCAGAAAC
Teth5141122	Teth5141122	Teth5141122	50	TTTCGTTGATTCTCTATTTTGGTTTGGGTTATGCAAGACCTGAAGAGCCAGCGATAATAATTTTTCCACT
Teth5141123	Teth5141123	Teth5141123	316	AATGTGCAAATTGTTTTATCAGGTACATTGATAGAAAAAATAGAATCAAAAGAGGATACGCAACCCAAAG
Teth5141124	Teth5141124	Teth5141124	55	GAAAAAAATGAATACGCCTATCAATCGGAATTAGACGCAGTGAAACTACTCATGCCGAAATTTGTAAAGG
Teth5141125	Teth5141125	Teth5141125	179	TAACAGGACTTCCTGGTTGGGCAAGAGGATGGTATGGTTATGGGTATCCTCAATATCCTGGCTACAATAT
Teth5141126	Teth5141126	Teth5141126	171	TCTTATAGATGAAGGGGTGCAAGTTCTCATCTCAAGCAATGTAGGACCAAATGCTATGGAAGTATTTAAA
Teth5141127	Teth5141127	Teth5141127	195	CTCCGACAAATGCACATTATGTGGTGAGTGTGTAAAAGCGTGTAGATTTGGAGCTTTGACAAAATTAATC
Teth5141128	Teth5141128	Teth5141128	676	GTATCACAACAAATAGAAAAATATTGTGAGGAAAACAACATTGTGGTTGTTGGGAAAATAGATTTTGATG
Teth5141129	Teth5141129	Teth5141129	582	TTTGGGAACGGCAAAAAGGCGTTTTGAAGGAAGTTCTCTCAAGTCATTAATTGGAGGTTTTCATTTAAGA
Teth5141130	Teth5141130	Teth5141130	213	TTGTTTTTATTGTGGCCTTCGAGGTCCTAACAGGACAATTAAACGATACAGAATGGAACCCGAAGAAATC
Teth5141131	Teth5141131	Teth5141131	1095	GCCTAATGCAAAGAGTGTGAAGATAAAATTGATTTTCTCAAGATATTCTGGAGTCATATTAGGAGCTCAA
Teth5141132	Teth5141132	Teth5141132	388	GTAAATCCTGACGTTATTTTTGTGATATCTTTGCTCGACAAAGCCAAAGCTGATGACTTGCAGGCCAAAA
Teth5141133	Teth5141133	Teth5141133	907	ATTCCTGCTTCTTCTGTAATGGGAGGTTTAATACTTTTAGCATCAGACACTTTAGGCAGAACTATTATTT
Teth5141134	Teth5141134	Teth5141134	361	AAAAAATTTGACTTAGAAAAGTTATCACTGCGTTATTTAAGTGAGTTAAGTGGAGGAGAATTGCAAAAAG
Teth5141135	Teth5141135	Teth5141135	44	AAAGAGGAGATGCTCCAAAGCAAGGTAGGATGTCGGATAAAGAGGCAGTTTTAAAAATATACCCTGAATT
Teth5141137	Teth5141137	Teth5141137	278	TGAGTAAAGAAGCTAAACAATTTGTAAAATTATTAGAACGATACGATTTGAAAATTGTTCCTGTTTGCTG
Teth5141138	Teth5141138	Teth5141138	86	TAAGGAGAAGGCTAACAGACATGGGAGTCATTCTAGGGACTGAACTTAAAGTAGAAGGTGTTGCACCTTT
Teth5141139	Teth5141139	Teth5141139	147	AAAAAATGATATAGGGCCTCTTATTATAGCATTAGGTGAAAGCAGAATGGTTTTAGGCTTTGGAATGGCT
Teth5141140	Teth5141140	Teth5141140	1626	ACTTTCAAATTTACCTGTTGGAGTGGAATATGCCAGTGAAAACAGCTTAATAGGCCGAATAGGGTCTTTG
Teth5141141	Teth5141141	Teth5141141	145	GGCAAAGAACTTGAGAAAGTACATATCGCTGCCCATTTACATGACATAGGGAAAATTGGCATTTCAGATC
Teth5141142	Teth5141142	Teth5141142	108	TTTAAAAAATCCCGATATACATTTTGACTTTGATACCCTTTACCAAGAAGCAAAGAAAGAATGGCCCCAT
Teth5141144	Teth5141144	Teth5141144	974	GCGGCAGGATATTCACTTTTCCAATACCAACTTATAATATAACTAAAAATTTTGACTGGGATAGCCCTGT
Teth5141145	Teth5141145	Teth5141145	475	ACTGTAAATGACAAACTACTTACTTTAGAAGATTTTGAGGCTTTAGCTGATTGGATTTCTCCTGCAAAAA
Teth5141146	Teth5141146	Teth5141146	579	AGAACTTATGAAATCTTTGAATAAAGAAAAAGAATGGCTTCGTGTTACATTAAAGAGCATTGGAGACGGA
Teth5141147	Teth5141147	Teth5141147	160	GAATGTGCTGATATGATGAAGGTGTCGAGACCTACCTTTTTTAGAATAATCAATTCTGCTAGACAAAAAG
Teth5141148	Teth5141148	Teth5141148	34	TTGCATCTTGATAAGTATTTAGGCAGTGTTATTCAAACTTATGGCACATATACTTACAGCATTTTGTTTT
Teth5141151	Teth5141151	Teth5141151	44	TGACAGAGGGAGAATGCAGAAAGTTGTACGCATTATATCCGGCTGTATCCGGGAAAAATTTGTGTTGCTG
Teth5141152	Teth5141152	Teth5141152	17	TAGTATTAAAAACTTTAAGAGAATCTTCAGAGCCTCTGCGTCCTAGTGATATTGTGGAAAAATCAGGCCT
Teth5141153	Teth5141153	Teth5141153	215	AGTTAAGGTACGCTCGCGGTGAAATCACCTTAGATGAGTATATAGAAATAACTAAAACTTTAAAAAAGTG
Teth5141154	Teth5141154	Teth5141154	104	TAAATGCAAACAAAGATTGCCAAGTGAATGAAGCAAAGAAAATACTTGATATACGTTTAGCCAAGGGAGA
Teth5141158	Teth5141158	Teth5141158	132	TGGTATTAAAAACCTCACAATAGTCGATTTTGATGAGGTAGACATCTTAAATCTCAACCGACAAAATTAC
Teth5141159	Teth5141159	Teth5141159	274	GAGGTGGTTGAAAATTTTGCAAAGAAAAATAATCTTCCACTCATTGTAAAAAATATTAAAGAAGAATTCG
Teth5141160	Teth5141160	Teth5141160	75	AGAGTTGGATATAAATTTAGAATCACATGTCATTATAAAAAATGGAGAAATAGTTACTCCAGACGAAATT
Teth5141161	Teth5141161	Teth5141161	2	TGAAAAGAGAAGACAGCAAAATCCCAATCTGCGAAATTAGCGTAATACATGAAGATATTATAAATAAGGT
Teth5141162	Teth5141162	Teth5141162	43	TGTAGAAGTTGTGCCCTAGATGCAAAAGGAAATCCACTGAACGCAAATTGTGATTCTGATAGTTGTAAGC
Teth5141166	Teth5141166	Teth5141166	27	TGAGACAAATTTATTGTCTTTAAAATTAATTATACGAGGAGGAGAACATCTGCAGAAAGCAGGAAAAATC
Teth5141167	Teth5141167	Teth5141167	225	AGCTATTGAAGAATTGAAAAAAATGCGGGAAAACAGTTTGACCCCAAAGTTGTTGATGGATTTATATCTG
Teth5141169	Teth5141169	Teth5141169	207	TACAATGGGTATGGCAGCAAGGACAGTAGGTAAACAGGTGATAACTATTGAGATGAATATAAATTACCTT
Teth5141170	Teth5141170	Teth5141170	67	AACCTAGAAGAAAAAAGTTTAAGCAGTGTGATATACAATGCTGGTGGAGAGGATAAGGTTTCAGTTTTGG
Teth5141171	Teth5141171	Teth5141171	145	GTAAAAAAAGGTGAAGAACAGAAGGAAGAATTGAGAAAAATGATTAAAGACGCAGTTGCTGAAACGTTAG
Teth5141172	Teth5141172	Teth5141172	786	TGCAATTGCAAGAAACCTTGCAAAATCTGTATTGAATCAGATTTTAAGGGATGGTTTTTTTCATGGAGAC
Teth5141173	Teth5141173	Teth5141173	70	GCTAATGTTTCGTTAAGAGATATTGCAGAGGAAGCTGGTGTTGTATTAAGCCAATTGCATTATTATTTTG
Teth5141174	Teth5141174	Teth5141174	707	CTGAAAAAACAGAGAGGGGTAAAAGAGTCTATACAATAAAACCTAATGTTAATAATATTCGCTGGTATAG
Teth5141175	Teth5141175	Teth5141175	48	TAACCTGTATTTTTGCAGGGATTGCAATTGCGAGATAAAGATAAAAAAGTGCACAGCTGTTGTGAGCATG
Teth5141176	Teth5141176	Teth5141176	537	AGAAAAGGATTGGATTGTTTTAAGAGCATGGCTTAGTTTAACAAAGGGGAAATACGAAGAAATAAAAAGC
Teth5141177	Teth5141177	Teth5141177	1	ATGAGAATTTTTGCTGATTATCACACCCATACGGTATACAGCCATGGCAAAGGTACAATAGAGGATAATG
Teth5141178	Teth5141178	Teth5141178	415	AATTTAACTTCTTCCCAGTTAAAAGAGGAATTGTCTAATATCTTTTTAAAAGGGAAAAAGTTTAAAGGAA
Teth5141179	Teth5141179	Teth5141179	773	TTATTGTCAACAATGGCGAAATTCCTCATGATTATATGGAGCGCTATATAAAAGACATGTCACAACCTGT
Teth5141180	Teth5141180	Teth5141180	582	TAAGCTTTTTCATCACAACGGCACTATTACAAATTGGAACAATTTAAAGGACTTGCAAGATAAAAATTTG
Teth5141181	Teth5141181	Teth5141181	53	TGTCAGCTGCTTTAACAGGTTGTGGTGGCAGCAAGACAAGCGAAAATACTTCATCAGGTCAGACAGAACA
Teth5141182	Teth5141182	Teth5141182	831	GGCAGCTTTGTCTATAATTATATTTTTGATAATTGGCACATTGAGCCTTATCAATATGAAGATGACTCGT
Teth5141183	Teth5141183	Teth5141183	476	TCTATGCCCTTATGCTGGTCATGGCAGGTAGCAGCGCTTTTAGTATATGGCTTTTAAAAGGCTATATTGA
Teth5141184	Teth5141184	Teth5141184	715	AAAGAAATGTTTTGGAACTATGAAAGAGATATTTTGGGAGCGGGATTGTATTTTTTAAAACAAAAGAATG
Teth5141185	Teth5141185	Teth5141185	725	AATATCTTTCAGATTATTTAATTAACAGCGCTTTTAAATTGCCTCAAAGAATGGAGTTTAAGAAAAACGC
Teth5141186	Teth5141186	Teth5141186	421	AATCAAAGTGAAGCTTCAACAATTTCGGAAGACAAAACAAATCTTCCACAGGAAAGCAATGTTTCTCAAC
Teth5141187	Teth5141187	Teth5141187	767	AAAATGGTAAAAAATCAAAATACTGGAATTGGTTTAATATATACGAATGTCCACTTAAAACTCATCCAAA
Teth5141188	Teth5141188	Teth5141188	132	GAAAGATTACAAAGAGTTCAAGGAATGGTGTAATTCTGAAGAAAGACATAATTGGAAAAATTCACCTAAA
Teth5141189	Teth5141189	Teth5141189	750	TATAAATTATATTAAAGAAACAGTAGGACTTGATTATTTGCCGCCTAATTTGAAAGAGGTGGCGGAACTC
Teth5141190	Teth5141190	Teth5141190	185	AATTGAGTGCCGAAGGTGACGACGAAGAGGCAGCTATAAAAGCATTGGTAGACCTTATTGAATCAAAATT
Teth5141191	Teth5141191	Teth5141191	549	AAAAAAGATTTTGTACGTCAGCGATGTAATGACATATAATCCAATCTATATGACGCCTCAACAAACAGTA
Teth5141192	Teth5141192	Teth5141192	1123	CCTATAAAATACAACCTTCTTTTTGAGAGGTTTTTAAACCCTGAGAGGGTCAGCATGCCTGATATTGATT
Teth5141193	Teth5141193	Teth5141193	121	GGTTCTTATTGTGAGGTTTTAGTTCCAAAAGCAGAAGCTCAAGATGCGCAAAGCATTATTATTGAGTATG
Teth5141194	Teth5141194	Teth5141194	407	ATACAATAGGTTTTGATACAGCTTGTAATACTGTTATTGATGCAATAAATAAAATAAGGGATACTGCTAC
Teth5141195	Teth5141195	Teth5141195	843	TATGATGAGAAATCCAAGGCCTACAAGAGCAGAAGTTACAGATGTAGCAAACGCTATTCTAGATGGGACA
Teth5141196	Teth5141196	Teth5141196	1	ATGCATGTATGGGATGCCGAGGTAAGGGCTCGATACGGAGAAACGGACAAAATGGGTATAGTTTACTATT
Teth5141197	Teth5141197	Teth5141197	819	CATAAAATTCGAGATATCACCTTTATCCTTTTTTCAAGTAAATCCTGTTCAAACAGAGGTTTTATACGGA
Teth5141198	Teth5141198	Teth5141198	719	TTTTAACAACACCATTTTTGTTTGATACAAAGCTGCTTATAATAAAAATTATAACAATAGGAGCAATTCT
Teth5141199	Teth5141199	Teth5141199	159	TATATATACCTTCTCTAACATTTTTGTAGCAATGGGAATCTCTATAGGAGTAACTTCCTATGTCGCCCGT
Teth5141200	Teth5141200	Teth5141200	64	GATGGCGAGTTTAATGAGGGTGAGAGACTTTACGGCAGGTCAAATCTTGCGGGAATTTATAAAGTTTCAC
Teth5141201	Teth5141201	Teth5141201	201	GATAGACCCAATCCAACTTCGCAGGAATATTGGATACGTGATTCAGCAAATTGGTTTACTTCCACACATG
Teth5141202	Teth5141202	Teth5141202	119	CATTAGGTATCTTGATTGCAAAATTTCCTTCAACTTCTTCATTTGTCATTGGATTAGCCAATGCTGTACA
Teth5141203	Teth5141203	Teth5141203	442	TTGGCAAAGCAATATAATTTAAAGACTTTTTCAGATTTAGCTAAAATTAGCGATAAGTTAATCCTGGGAG
Teth5141204	Teth5141204	Teth5141204	730	TTATGTACTTTGATACCTAATCTACAACTTCTGATGGGATATAAATGTGTACCTGATGAAAATTTAAAGC
Teth5141205	Teth5141205	Teth5141205	613	TCGCCCTATGGTATAGAGCATGCGAGATGTATAGATAAAACTTTAATAGAAGAGCTTTCAGGTAAAAAAT
Teth5141206	Teth5141206	Teth5141206	1030	TTAGAGGCAATGAAATTAGTAGGAGTCGAACCTAAAATAGTGCCTATAAGAGGGGGCACTGATGGAGCAA
Teth5141207	Teth5141207	Teth5141207	352	ACCTATGAAAAAGAAATAAACGAATACCTCAACATTCCTGACAACTTAAGAATGATTTCTATTATATCAT
Teth5141208	Teth5141208	Teth5141208	851	GGTGGAAACAGCTTTTTGGAGAAAGTGAAGGTAAAGACAATAAGGGAATTTATCCTGCTTCAGTAGATTT
Teth5141209	Teth5141209	Teth5141209	708	AATGGCCCAAATTGGTGGCGTTCCTTTTAATATGACAGTCGCAGGTTTGAGACTTTCTCGCATTGCAAAC
Teth5141210	Teth5141210	Teth5141210	186	AGCAGTCGCTCACCTTTTACAAGACCACTTAAACATTGAAGCTATTTTTCATTTGACCTGTAGAGACAGA
Teth5141211	Teth5141211	Teth5141211	1851	AGAGAAGGAAGTTCAGCCTCTTTCTATAGTTGATAACATAATAATTCCTGCCTTAAAAGAAGTGGGAGAT
Teth5141212	Teth5141212	Teth5141212	343	AAAAATTATGAGGTAGTATATCCTGCAGCTGGTGATACAAATGCTGCTGCTACCATAAAAGTCGAAGACC
Teth5141213	Teth5141213	Teth5141213	63	GGCAAAATACCTCATCGCCCAATATGGAGGCCCTGATGGAGAATTGGCAGCCGCTTTAAGATATCAAACT
Teth5141214	Teth5141214	Teth5141214	24	GCTTAAGAAAATCATGGAAATAGAGTTTACCTGTATAGATTTGAATCTATATTTAGACACCCATCCCGAT
Teth5141215	Teth5141215	Teth5141215	63	TTATGTGCCTTTACAGAAATATGTATCTCTTTATCCTCCGGAAGAAGCCATTAAAAAAGGCACTGTTTTT
Teth5141216	Teth5141216	Teth5141216	898	GAATTTGCAGGAGATGTATCTGACAAAATAGTTTTTGATTTGTACTCCGGTACAGGGACCATAGGTATAA
Teth5141217	Teth5141217	Teth5141217	616	GGACAAGTAATTGAGGCAAGCTGTAAGCAAACAAACGAGGGCTTTGTCGTCTTACAAGGCAGTCGTATAG
Teth5141218	Teth5141218	Teth5141218	2648	CATTTAATGACTTGTTCGGCAATATAGACTGGAACGATGCTGATAATGTTCGCCGCCAAATTCTAGAAAT
Teth5141219	Teth5141219	Teth5141219	385	GTTGTTATGGTATTAATTCACCATATAGAAAGATACTTAACCAAGATAGGAATTGATATGGGAGTTGATG
Teth5141220	Teth5141220	Teth5141220	33	ACCAGCAGATAACGATGGATATATACTTTTGCAATGCCCCAACTGTGGTACTTTCTTCAAAGCTACTCCT
Teth5141221	Teth5141221	Teth5141221	1	ATGCTGAAGCCCTATCCAAAATATAAAGAAACTCCTGCTCTATGGCTTAATAGTATCCCAAACCATTGGG
Teth5141222	Teth5141222	Teth5141222	199	TTCAAATTTCGCAATCAGATAGACACCATGATTGATGCGGATATACTTGGCGCTGTTATCGAAAAATTTG
Teth5141223	Teth5141223	Teth5141223	488	GACTCTCCTCTTTTATATCGGATATATTTGGTGTTTCCGGTAAGGGTATAATAAAGCATCTATATACTCA
Teth5141224	Teth5141224	Teth5141224	117	TACAATGCTTAAAACAGATACAATGTATGATGAAAGCTGTTTTGATATACGCAGGCAACAAACCGAGCAA
Teth5141225	Teth5141225	Teth5141225	7	AACCAAACCTACAATTCAATAGTAAACTTTATATGGGGAATAGCCGACGACTGCCTACGAGACGTATATG
Teth5141226	Teth5141226	Teth5141226	87	TGAAACTGTACTGCAGTGGATTAACAATCGCAACATGCCAGCCCATAAGGTAGGTAGGCTATGGAAATTT
Teth5141227	Teth5141227	Teth5141227	509	CTCTTTCTGCTCTCTTTTTCTTAATTACTGGTCAAGATTTTGCTGAATCTGACCCAAAGGAAGAAAAAAA
Teth5141228	Teth5141228	Teth5141228	83	GTTTGGACATGCTTACTGCTATAGATTTTATTTCTCTTTACGGAAGAGATTTTGGTCTTTCTAATGAAAA
Teth5141229	Teth5141229	Teth5141229	747	TGCAAGAGATGTATTCGGAGAAACGAATCCGGATCATTTTGAAATATTAAAAGAAGAAACATATGACGGT
Teth5141230	Teth5141230	Teth5141230	17	AAACTAGCCAAAAGAAGAGAACTAACTACATTTATTACACAGCTGAAGGAACAAAGATTGTGATTACCCC
Teth5141231	Teth5141231	Teth5141231	141	GCCTGAAGAAAAGCAAATTACCTTAGAAGAAGTAAGAGCGGTGCTCGCGGAGAAAAGTCATGATGGATTT
Teth5141232	Teth5141232	Teth5141232	824	ATGCAGCAGTTAATCATGGAAAGAAGTGGACAGGGTTTAAAGTAGTCGAAGGTCGCTCCAACCGTAAATA
Teth5141233	Teth5141233	Teth5141233	214	GGTAAGATTCCAAATAAAGCGGCGTTAAAGCTTCCTCTACGTGACGGAGATATTGATCGTCCAGATGATG
Teth5141234	Teth5141234	Teth5141234	815	CAGAACATCTGAGTGAAGTACTGGAACTGAGACAGTTACTAGCCAAATCCAGTGTAAAGAAATACACCGC
Teth5141235	Teth5141235	Teth5141235	382	GAAAGAGCTAAAAATGCTGAGTTAACTACTACCATTAGCATTCAAGAACAGCAAATTGCAGAAATGAAAC
Teth5141236	Teth5141236	Teth5141236	237	CGATCCTGAACAAAGAAAACTAGGACTATACTTTGGCATGGTATGGCTTAGAAAGTGTGATGAGCTGTGG
Teth5141237	Teth5141237	Teth5141237	89	CTACCATACGAACAACAGAAACGGTATCTGAATTTCGGAAAATGAGTCGCGCTCAACAGGACTCAATAAA
Teth5141238	Teth5141238	Teth5141238	209	TTGGTTTTTTGGTATTCTGCCTGGACCATATAGATCAGATTGGAGGGATACTTCATGAAATACAAGCCTC
Teth5141239	Teth5141239	Teth5141239	405	TCATCAAGCTAAGAGATTTAAAAGCTTAATGAGAGTTAGACCCAAGGTAAAAAGGATAGTAGGACTTACT
Teth5141240	Teth5141240	Teth5141240	324	TTATTTGGATGATGAACAAAAGCAGATTGATGCAGTGTATAACATTTGTGATCACTTTAATATTGAACGT
Teth5141241	Teth5141241	Teth5141241	135	GCGTTACGGTCGTGCATGGAAAAGAATACGTGACCGTTACATTACAGCCCATCCACTATGTGAAGAGTGT
Teth5141242	Teth5141242	Teth5141242	103	AAACTGGAAGTTATTGAATTTAAAAATACCGCAGAACTTCAAGGGCAGGAGATGCCACAGCCAAGGGCTA
Teth5141243	Teth5141243	Teth5141243	121	GCTTGTGAGGTTATGGCTACTAAAGGAAAAATTATCGTGGCGGGCGAGATCTCCTGCAGCGAGAAAATTG
Teth5141244	Teth5141244	Teth5141244	568	AATCTGGTGGTAACTGATCCCCCATACAATGTCAACTATGAAGGAACCGCTGGGAAAATCAAAAATGATA
Teth5141245	Teth5141245	Teth5141245	736	CGATATGCAGATGACTTTGTGATGCTCTTTCAATACAAGAGTGACGCAGATAAGATGTACGAGGCGCTGC
Teth5141246	Teth5141246	Teth5141246	67	CTAAGAAAAAAGCCTGAATACAAAGGTGCACCAACATTTATTTATCAAATAGGCAGTTTTAAAGTTGATA
Teth5141247	Teth5141247	Teth5141247	35	TTAGGAGTTATTACACTCCGGGAACTCGTGTCATGCTACTTAAAATGAATGACCCTTATACCAAGCTTCA
Teth5141248	Teth5141248	Teth5141248	306	TCGAAAGGCTGGAGCCTTTACAAACACTTCTTGTGGAATTCACATTCATTTAGATGGCTCCAATCATACA
Teth5141249	Teth5141249	Teth5141249	320	AAGGAAGGCCATTAGGCCAGCCAAGCTGTTATTATTACAGCACCATTCTAGACGGCTATAAAAGTGCAGG
Teth5141250	Teth5141250	Teth5141250	95	AAGAAGGCTATAATGAGCTAGTAGATTACCTTGAAAAGAATAAAGAAGCGTATGTCCATTTTATTCTGAC
Teth5141251	Teth5141251	Teth5141251	1	GTGGCGGCTATACGTAAACTAAAAAAATATAAGCCGACCATCTTTAAGGCGGATGGTTCGGTATATGATA
Teth5141252	Teth5141252	Teth5141252	14	TGTTTTCTAATATTTTCAAAGCGCGTGATAAACCGAAGGATCGAACCACAGGAAGCAATTATAGCTTCTT
Teth5141253	Teth5141253	Teth5141253	305	TGTCTCCTACCTCACTGATGATGATCCATAATCCCTTTACCATAGCTATTGGCGATAGTGAGGAGATGCA
Teth5141254	Teth5141254	Teth5141254	770	GAGTGACAGCAGGGTCTGCAACTGCTATTACTGCAGATGAGATTATCGATCTTGTTTACTCATTAAAAGC
Teth5141255	Teth5141255	Teth5141255	45	GACAGTTATAGGTGGAGAGCTTGTAATTGAAGAGGGAGCCAAAGTAACTGGGCTCCCTGTTCTTGATAAT
Teth5141256	Teth5141256	Teth5141256	85	GCTATCGCTTATGCCGAGAGTTATCAGCATCTACCAGAAGGACATTATTCTGAAAATGAAATGCCACCAA
Teth5141257	Teth5141257	Teth5141257	146	CCAATCGAGCAGTATTTTCTGAAGCGACTGCTCTGTTTTGCTTTCGTAAGATACCTGATGTTGAGGTGTC
Teth5141258	Teth5141258	Teth5141258	71	ATGAAATTATTCCAAAAGTACTTGAGTCAGGCGGAGAAATTGTTTTAGAAAAGGTAATGTCAAATTTGAA
Teth5141259	Teth5141259	Teth5141259	179	TATTTGTAAAAGGAAATTATACAACTATAAAAAACACTATTGTCCGCACTCTTTTGGGTGCGGATTTTAC
Teth5141260	Teth5141260	Teth5141260	154	GGTGCTGCTGAGATTGTAAAAGAATTTAAAAGCGGTACCCTTACACTCGGTATTGATGATATAGGTGTAG
Teth5141261	Teth5141261	Teth5141261	282	GGAACTAGCGACATATAAGAGTGCTCTAACAGAAGCTATGTTCAAGGGAACAAAAAGGAATATTGAGTCT
Teth5141263	Teth5141263	Teth5141263	1853	TTATTGATGCCGGAGTGCAATTGTTAGTAGCACTGATTCAAAATCTTCCACAGATCATTTCGACTGTTAT
Teth5141264	Teth5141264	Teth5141264	1	ATGGGCTTCGTTTATAATGGTATCAATTCAAAAAATATGAAGATAAAAGCAAAACTTACAAGGTGGCAGG
Teth5141265	Teth5141265	Teth5141265	90	TGAAGCTACACCAGATAGCAATAACATGCTTGCAGATGATTCTGGTCATAACAGAAACTTCTTTGTATCC
Teth5141266	Teth5141266	Teth5141266	34	ACACCGAGAGGTTTTGGCAAGATAAAGTCGCTTACCATCCGTCTTTTCATTACTGATTGTACTGGTGAGG
Teth5141267	Teth5141267	Teth5141267	265	ATTCTCTTCAATCTGGGTTCAACTTCCGCTGGCCTTGACTGTCATATTTATCCCAACCAAAATATGGCTG
Teth5141268	Teth5141268	Teth5141268	1116	TTTTTGGGACAAGAATACTATCCATGTTTCGCTTGACGGAATAAATAAGGTATTTAGTGAGAGTAGGTTA
Teth5141269	Teth5141269	Teth5141269	173	TAGGGTTTAAGGGCATATTCAAAAAAGTACTTATTTTTATTCTAGTTGGAGTTGGACATTTGATTGATAC
Teth5141270	Teth5141270	Teth5141270	206	TCCATGCTTTCATTGGAAAACTTAAGGATGGTTCAATTGCTACCTATCAAACTCTACCATGGGACCATCG
Teth5141271	Teth5141271	Teth5141271	16	ATTACAGATAAACAGGATCTACTATTAAATCCAAAAAGGAAATATCTAAGTGCCGAGGCTCTTCAAAGAG
Teth5141272	Teth5141272	Teth5141272	1008	TGCAAGAAAATACGTAGCCTGGTGTTGTAGCAAACACTTAAAGCAGATAACAGAATGTTCCATGCAGTTT
Teth5141273	Teth5141273	Teth5141273	314	ACAAACCTACTATTTCTAAGAAGTTTACCATAGGACAAGTAATTCAGAAGTATACAAATCCTTTTACACA
Teth5141274	Teth5141274	Teth5141274	828	AAATAACGGTATCGTACCTCAATATTATGTTGAGAATAGTCATGAAGCTATTATCCCGCGTGAAATTTTC
Teth5141275	Teth5141275	Teth5141275	185	GCGTTTGCGATATTGCATTCTTATTAAATATGACCCAATCAGCAATTTCACATCAGCTAAGAGTCTTAAA
Teth5141276	Teth5141276	Teth5141276	1312	GTTATATCTTGTCCATGTGCGTTAGTAATTTCAATACCATTGGGCTTCTTCGGAGGGATTGGTGGAGCAG
Teth5141277	Teth5141277	Teth5141277	179	TAATATTAGTCACAACCATTGTTGTTGGCGCATTAATATACTATTTGATAAAAATATTAAAGACAGGAGA
Teth5141278	Teth5141278	Teth5141278	143	ACGAGTTAACGGAACAAATCGGTGATAACGATTATTATTTATGTATGAATGAGGAATGTGATATTACTTA
Teth5141279	Teth5141279	Teth5141279	129	GCCTCACTTTATTTTTGTAAAGCTTTCACGACAGCTGGAAAAAGTGGGTATAGGCAGCGTTAGGTTTGAT
Teth5141280	Teth5141280	Teth5141280	506	GAATCTTTGTATTTGTACCTGCTGCATTGATTAATCAACTTTTTAATAGGAAAGTAAATCATGCCGCTAA
Teth5141281	Teth5141281	Teth5141281	431	ATATTGAAGACATACCTTATGGGAAACTTGTGGATTATTTGATGGCAAGTGCTTATTTACCTGTCTTTAA
Teth5141282	Teth5141282	Teth5141282	60	GATAGGTCGTATGGTAGGTAAAAGATTAGAGGAAATACGGGATGGAAATCCTGGAGCTTTTAATCTTGGC
Teth5141283	Teth5141283	Teth5141283	41	ATTACGGTACAAAAGTTTTGAAACCAGGCACGATTGTAAGATTAGAAAAGGATTTAGACAATGACTATGA
Teth5141284	Teth5141284	Teth5141284	904	TCTGAAGATATTGGGCTTGCAGATCCTCAAGCTCTTGAAATGGCTGTTGCAGCATATAATGCTTGCCATT
Teth5141285	Teth5141285	Teth5141285	9	TCTTGAAAAATTAAATATAATCAATGTTAAAAACGTTTACCGTAATCTTCCCGTCCCTAAATTAGTTGAA
Teth5141286	Teth5141286	Teth5141286	114	ATGTGGTGCAGTCTATTATGATACAGAAGTGCTTGATGAGGCTTTTAAAAATAAAGATAAGTACGAATAT
Teth5141287	Teth5141287	Teth5141287	195	TATCATTTCTATAAGAAGTATAATACTTCCCGATGGCAATTCGGAAATATACATTGTTTTTTTGTTAGAT
Teth5141288	Teth5141288	Teth5141288	333	GTATTTTAAAGATAAAGGAATAAAGGCTTTGATTCGACCTGTTAATCGCTTAGATAAGGGTACGTCGGGT
Teth5141289	Teth5141289	Teth5141289	194	TCTTTTGTCAAAATTACGAAATAAGTCAATACCAATTTGGTAAATTTCTAACAGTAGAAGAATTAGCACA
Teth5141290	Teth5141290	Teth5141290	1501	GTTTCCCAAGACAATCCTGCTTATTCTATCGCTAAAGAAATATTAGAGTTTTTGAGTTATTTCCTTCCAT
Teth5141291	Teth5141291	Teth5141291	298	ATCTATGTGCATAAGATGATAGAGGTTAAGGAGAGAGGCCTTAAGATTTATATGGAGGGCCTATCATTCT
Teth5141292	Teth5141292	Teth5141292	22	GGAGAAATAACAGTAACAGATCCTTACATTTCTTTAGCGACAAACGAAATTTGTACCACAATTGCAATTC
Teth5141293	Teth5141293	Teth5141293	333	AACAGAGGCTTGCAATCTCAGATGTGTTGGTTGTTGGGCAGGACAGTACAAACCCCATAATCTCTCCTTT
Teth5141294	Teth5141294	Teth5141294	457	GCCTCTGTTAATCCTACTTCTTCTTTAGTTTTATTTGTAGGAGCAGTATTAGGTGTTTTGTTGTACACTA
Teth5141295	Teth5141295	Teth5141295	29	GCATAGCTTGTGGGGTTTGCATAGACATGTGTCCAGATGTTTTTGACTGGAATGATGAAGGAAAGTCCCA
Teth5141296	Teth5141296	Teth5141296	23	ACCCTAAAGCTGAGGATGAGTTAGATTCTTTGAAGCAAGAAGTTGCTGAAAAGCTTAATTTAGATGACGA
Teth5141297	Teth5141297	Teth5141297	848	GAGAAGATATGCCATTTCCTTTTTTGATGAGGAAAGAAAAAGCCTTTTTAAAAAAGTATATGGTTAATTT
Teth5141298	Teth5141298	Teth5141298	211	GCCATAGCTTTGTCATATAATGTAGAATATGAGATTAAATATTACAGCAGAAGCTTTGGTATAGTTTCAA
Teth5141299	Teth5141299	Teth5141299	329	TAGAGGAATTGATGACATTGCCAGGGGTGGGGAGAAAGACTGCCAATGTAGTTTTAAGCAATGCTTTTTC
Teth5141300	Teth5141300	Teth5141300	146	GCATAAGCATAGGAGGGATGACAAAAGAGGAATCGGTAAATTTTCTTAAAGATAAGATAAAAATTTCTTC
Teth5141301	Teth5141301	Teth5141301	248	AAGTTTTGAAAAACATGGGATTAATACAAGAATTGAATGTAGGGGAAAGTAGCTTCAGATACGATGCTAA
Teth5141302	Teth5141302	Teth5141302	602	GAAGGGCTCTTGAAATTTTGGGAGAATATTTAAGTATAAAAAAAGAAGAAATGATAGCAATAGGAGATAG
Teth5141303	Teth5141303	Teth5141303	93	TGCAGGTTATGCGGAAAATCTTTATGATGGCAGTGTAGAAGTTGTTGCAGAAGGGGAAGAGGAAAGTATT
Teth5141305	Teth5141305	Teth5141305	337	GTACCAGGCGACATAGAACAAGATCCTATGATAAAAAAAGAATTAGGAAAATCAGCAGCGAATTACCTAA
Teth5141306	Teth5141306	Teth5141306	340	GGAGCGAAAAAAGTTATAATTTCTGCGCCTGCTAAAAATGAGGACATAACAATTGTTATGGGCGTTAATG
Teth5141307	Teth5141307	Teth5141307	103	ACTCGTATAAAAGCAGCACTGCCCACCATTCAATATCTCATAAACAATAACGCAAAAGTAATACTTGTAT
Teth5141308	Teth5141308	Teth5141308	291	AAGGCAGTATTTTGGTGAGACGGATGAAATGGTCAATAAAAAAGTTTTATCCGCTCTATCTCACGGCTTA
Teth5141309	Teth5141309	Teth5141309	432	ATATATTCATGCTTTCTTAGATGGAAGAGATGTTCCACCCGCTTGTGCAAAGGAATATATAAAGCAGTTT
Teth5141310	Teth5141310	Teth5141310	253	CAAGACCAAGTAGCAATTGACAAAGCGATGATTGAACTAGATGGAACTCCCAATAAGAGCAAATTAGGAG
Teth5141311	Teth5141311	Teth5141311	60	GATACTTTTGCAAAAAGGTAAAAGTGCAGGCATTTCAGGAGTAATAGAAGGAGGAGCAGAAACCTTTTTT
Teth5141312	Teth5141312	Teth5141312	606	GGATTTACCAAAAGATTTAATAGCAATTTTGGGTGATAAGCATAGTAAGCGAATAGATACAATGGTAAAA
Teth5141313	Teth5141313	Teth5141313	840	AGGAACCGCTTTGACAGAGGACCAAGCAAGACTCATAAAAAGGTATAAAGGAAATGTTGTAATTGCTTAT
Teth5141314	Teth5141314	Teth5141314	704	CAGAAGAAAAAGTAAGAGAGATAATGAAAATAGCACAAGAACCTGTATCTTTAGAAACTCCTATTGGGGA
Teth5141316	Teth5141316	Teth5141316	228	TCTTAATGTTTTATCGCCAGGGGAAGTAGACGTAGTTGTTATTGCAGGTATGGGAGGAATTTTAATTACA
Teth5141317	Teth5141317	Teth5141317	908	ATGTGTTGATAACGGCAGATATTGGCTATCACGATGCTGTAGAAGCCCAGCACCTCGGATTATCTTTAAT
Teth5141318	Teth5141318	Teth5141318	433	GGGATACAACCTAAAGTAGGGAATATTCTTACAACCGATACTTTTTATAACGATGACCCAGACAGTTGGA
Teth5141319	Teth5141319	Teth5141319	466	TTAAAAGAAATAGAAGTAAAACCAGGAGATGCTGTTTACATACCTTCAGGGATGGTGCATGCTATAGGTG
Teth5141320	Teth5141320	Teth5141320	557	CAGTGGTAGTTATTACAGTCGTGCTTCGGAGATACGGTGAACGCATAATGGAATTAATGAGACCGGGAAC
Teth5141321	Teth5141321	Teth5141321	146	CAATGATCGCCAGCATTAAAAAATTGAAAGAAGAGGGACTTTTCGTGAATAAGACCATCCTTTCGGTTAT
Teth5141330	Teth5141330	Teth5141330	21	GTTTGGATTGATATTAGGGTGGATTGGCATAATGGGAGAGTATATAGGAAGGATTATGGATGAAAGTAGG
Teth5141331	Teth5141331	Teth5141331	51	ACATATAAGCCGCTTTGGAACAGTAGGAATAACCAATACTTTAATAGATTTTTTCGTGTTTACCGTATTC
Teth5141332	Teth5141332	Teth5141332	382	CCTGTTTTTGTAGCAGATAGCAGAAATAATACGATAGATAACTTGCTTGTTTTAACCTTGCTTTTAGCTT
Teth5141333	Teth5141333	Teth5141333	154	GCGGATGTTTATGTAATAAACACTTGTACTGTAACAAATAGAAGTGATATGAAGTCAAGGCAGGAGATAC
Teth5141334	Teth5141334	Teth5141334	51	TATAGTCTATGAAGATGATTTAGTAGTAGCATTTAGAGATATTAACCCCCAAGCACCTGTGCATATCCTC
Teth5141335	Teth5141335	Teth5141335	23	AAAACGAATCATTGGACAATGCTCTGAGAAGATTTAGGCGCCAATGTTCCAAAGCAGGCGTTTTATCAGA
Teth5141336	Teth5141336	Teth5141336	317	CTATCGAAGAAACTGGTGCTAAAACTAAAAGCGATATAGGAAAAGTGATGGGAAAGGTAATGCCAATCGT
Teth5141337	Teth5141337	Teth5141337	508	GTAGTTTTCAATAACGAAATACATGCAGCACGAGATGTCACAAAAACTCATACTTCAAGTATTGACACTT
Teth5141338	Teth5141338	Teth5141338	59	TGTTGAATCTCCCTAAAATAACTTTGATAGGGAAAACCCATGTTACTATAGAAAACCACAAGGGAATTAT
Teth5141339	Teth5141339	Teth5141339	762	AGTTTATGCTGACGCCGAACTCAAAAAAGAAGTCTTTGAGAGGACAAACAACAAAATAACTGTTACAAAA
Teth5141340	Teth5141340	Teth5141340	225	TCAAAATGTTTTGTATACTATGAATATGATTGAGGCAGGAGAAGAAGAAAAACTAAAGTCTTTAATGTCT
Teth5141341	Teth5141341	Teth5141341	890	TTGAATTGTTGTGCTTAACAGGTATTTTTTATCTTTTATTAGCTGTTGCCTTTAAAGAGATTGAACCGCT
Teth5141342	Teth5141342	Teth5141342	165	ATATTATAGAGGTATAGATAAGCCGACGGATGTTTTGTCATTTCCTTTAGCAGAGTTTGAAGATACTTAT
Teth5141343	Teth5141343	Teth5141343	82	AAGGTTCACTTTGCCATAGCGATATTGGTATTATTCTTTTGCCTTTTTTTTGACCTTTCAAGAGTAGAAT
Teth5141344	Teth5141344	Teth5141344	164	TTATTTTTGTTGACACTCCTGGCATTCATAAACCTAAATCTAAATTAAGCGAATTTATGATTGAGGTAGC
Teth5141345	Teth5141345	Teth5141345	95	GATTTGCTTCTGTCTGCATAAACCCCTGCTTTGTAGACCTTGCCTATAGTATGTTGAAAGATACAGATGT
Teth5141346	Teth5141346	Teth5141346	213	CCAATGGGAGTTAATCGAAGCTCATAAAAATATAGAAAAAGACTTAGCTAAATTTTCTGTAGCTTCGTAT
Teth5141347	Teth5141347	Teth5141347	316	GGAGCGGCAGTAGCGCTTTTAGCTAATTGCACAATTGAAGTTGAAAAACATGATAAAAGCGTAACCGTAT
Teth5141348	Teth5141348	Teth5141348	1095	TGCTCTTGCTCCCATTAAGGCAGCAGTGCTTCCATTATCCAAGAAATTATCAGAAAATGCCTATAAGCTT
Teth5141349	Teth5141349	Teth5141349	1	GTGATAAAGATTCAACTGACAAACCGCCAGCATATAATTATTGACATTGTCAAGAAACATCAACCCATTA
Teth5141350	Teth5141350	Teth5141350	431	ATGTAGTTGTTATAGGGGTTTCTAGAACATCCAAAACACCTTTGTGCATGTACCTTGCTCATAAATATAT
Teth5141351	Teth5141351	Teth5141351	1299	TCCAGATGACATTGAAGGTATGTCTGTAGCACAAGGAATACTTACAACTCGTGGCGGTATGACATCTCAT
Teth5141352	Teth5141352	Teth5141352	438	AGGAGCAAACCGTGACCAAATCAAAACTTGTGAAGAATTTGGAATTTCTTTAGACGAATTTTTAGAGATT
Teth5141353	Teth5141353	Teth5141353	172	CGAGGTAAATATGCTCTTCCTGAAAGATTAGATTTAGTAAAAGGTAAGATTGAATTTCATTCAAGAGGCT
Teth5141354	Teth5141354	Teth5141354	306	TTACACTTTAATTCCTACAAAGCTTTATTTAAAGCGAGGCCTTGTCAAAGTCGAATTAGCTGTAGCGAGA
Teth5141355	Teth5141355	Teth5141355	1244	AAGACACATTAAGGAATAATATTTGCCTGTACAGCGACTGTACGGAGGAAGAGCTAAATGAGGCATTAAG
Teth5141356	Teth5141356	Teth5141356	893	AGTCGTGCAGGAAATTTTATAATTTAGAAATTTCTAAGGAAAATAACATGCTTGTAATAAAAAGTCGTGA
Teth5141361	Teth5141361	Teth5141361	27	ATTTTTCTTGGCAGTACCATTATTTTCAAATCTTTTTACCTCTTTAATGGCGCCTTTTTGGGTAGTATAT
Teth5141362	Teth5141362	Teth5141362	158	AAACTTTAGATCTTTTGTCCCATCTCTATGAGTGCAAGTCAATTGCATCTTCTTCCCACAGTCAAACAAG
Teth5141363	Teth5141363	Teth5141363	1	TTGCTTGGAATATTGACGTACATTAGTGTAACTCCAGCTTATGTGAATGATAAAAAAGAGGTGCTCCAAT
Teth5141364	Teth5141364	Teth5141364	739	CAGATCGCAGAGTACCTTTACAAAGAATTTAAAGTAAAATATATTGCTATTGGCGATGTGATTACAGAAG
Teth5141365	Teth5141365	Teth5141365	1486	ACGGCGTATATGATAGAGAAGACGATACTAGATATGGACATAACAGCGATAGTTGTAACACACAGGTTGT
Teth5141366	Teth5141366	Teth5141366	464	TAATTGGTTTGACAGTTTTAAGCATGTTAATACCGAGAGTTCTGGATAGAAAGATAAGCGATTTAAGATG
Teth5141367	Teth5141367	Teth5141367	175	TTAGTAGTGTTTAGATTAGGTATGTGGGAAGAAGATGCAATAGAACTACACTCCTATAATTCCATTGGGA
Teth5141368	Teth5141368	Teth5141368	184	GTTTTTCAACCAGCCGAGATTATTGACTTTATGATTGATTCTGTAATTCAAGGGAATACCCGCTTTCTTC
Teth5141369	Teth5141369	Teth5141369	549	TGTGATTGTTACTAACGGTTTTTTAATTGACGAAAGTATAGCTACTAAATTATCGCAACAAAACACAGAA
Teth5141370	Teth5141370	Teth5141370	402	TCTTTACACTCTTCCGGCAGAATTTATCGTGTTTATTGCTATACTGGCAATTTTATTTGTCTACTGCAAA
Teth5141371	Teth5141371	Teth5141371	923	TTCTAAAGGAATTAGAGGTAAAAGAAGAAGGGGTAATTGTACCTGAAGGAGAAATTGAAGAAATCATTTT
Teth5141372	Teth5141372	Teth5141372	166	ATGTCTATATTTATTATCTCATTGCCTGTAATTGGAATACTTGAAAGGTATGGTCTCCGTGAAAGGGCTG
Teth5141373	Teth5141373	Teth5141373	539	TTGCTGCTTTAGGAGCTGTTTTTACAGTTGCAGGTGTAGGTGAAGTAATAGCAAGTGGGATAAAGACAAT
Teth5141374	Teth5141374	Teth5141374	124	ACTGTTTTTTATCTTTCTGTTGAGAAAGTAATAGAAAAAATAAAGGAAGTTAAGCCGGATGCAGTTCTAA
Teth5141375	Teth5141375	Teth5141375	36	TATTTATGTATATAAAAAGGACATAAAAAACGAGCCTCATATTTATATTGCAACGTGTGATTGGAGGGTA
Teth5141376	Teth5141376	Teth5141376	446	CAATGGGAAGACTGTGCGATTTTCTAATTAGATTATTCTATCAACAAGGCAAGAAGATAAAAAAAGGTTA
Teth5141377	Teth5141377	Teth5141377	10	ATTGCTATCTTAATTGAGAATATGTATGAAGAGCCAGAACTACTATATCCATACTATAGGCTCAAAGAAG
Teth5141378	Teth5141378	Teth5141378	1143	CGTTACTTTGTTTGAAAAAGAAAATAAACTTGGTGGACAACTAAATGTAGCAAAAGTGCCTCCTCATAAA
Teth5141379	Teth5141379	Teth5141379	42	TGGAAACCTTAAGTACATGATGGCTGAACTGTTTGGAAAAGAAACGGGTATGAAAAAGTTAATATTGTTG
Teth5141380	Teth5141380	Teth5141380	1256	TTAAAAAACAAGAACTTCCCGCTTACGACCCAAGAGGAGCTCAAGGACATGGACTTGAATATGCGACTTC
Teth5141381	Teth5141381	Teth5141381	906	ATATCCTTCGTGCCTCGATTGCGATCTCGTTGATGGGTGTGATTTCGTTAGAACTTCCGAATATGACTGT
Teth5141382	Teth5141382	Teth5141382	113	AAGAAAAGGATGTAGCAATATTTTTAGTAAATGGACTTGATGGGAAGCTTGATGATCCTCTTAGTGATGG
Teth5141383	Teth5141383	Teth5141383	535	AATCCTTCGTTCACTCCTGCTCTTGTTGCTTCCATTCAAGTTAGTGAAGCACTAAAAGTTTTGATAGGAA
Teth5141385	Teth5141385	Teth5141385	291	TTTTAAAGAGATGCCCCATGCAAACATTTCTACTTCCACTGAAAATGAATTCACGATAAGAAAGGTGGAT
Teth5141386	Teth5141386	Teth5141386	86	GTTCTAAAACTTCAGAGAAGATTTCCCCAGGTAATCGAGATGTAATTTTGGCGACAACAACAAGCACGCA
Teth5141387	Teth5141387	Teth5141387	2	TGGAACTTATTTGGGAAGGCCTGAAAGGAGCATTCAAATTTCTTTTTCATGGGGATCCAGAAATCAGAGA
Teth5141388	Teth5141388	Teth5141388	418	TTTGATTTAGAAAAGCTTGCTTTTCAGCGGATACATACACTTTCTGGGGGAGAACTTGCACGTCTTCAGC
Teth5141389	Teth5141389	Teth5141389	341	GCGCTGTTGCAGGAATTAGAAAGAGCACTTTAATCATAAATCTTCCAGGAAGCCCTAAGGGGGCTGTTGA
Teth5141390	Teth5141390	Teth5141390	167	TTCCCGATTTTAGAAAATCAACCGTTGATGGATATGCTGTGATTTCGAGTGATGTTTTTGGAGCGAGTGA
Teth5141391	Teth5141391	Teth5141391	1022	TTGTAAGAGTAAAACTTGGTTTTATAGACGGTAAATACATCGCAGCGCCAATTGAACGGGGAGCAGGTAC
Teth5141392	Teth5141392	Teth5141392	180	AAAGGTAAGGTTTACAGGAGGCGAGCCACTTGTAAGGAAGGGAATTGAGAACATAATTTATGAAACATCA
Teth5141393	Teth5141393	Teth5141393	201	TACATCTCATATGATTCCAATGTGTCATCCTATCATGATAACCGGGTGTGATATTAGTTTTAGTTTGGAT
Teth5141394	Teth5141394	Teth5141394	10	GTGGTGTCAGTTAATATTAGCGAAAAGAAAGGAACTGTAAAAAAGCCTATAGAAAAGGGATATTTTAGAG
Teth5141395	Teth5141395	Teth5141395	111	AAGTTACACAGGACAAAAACTTTACATTTATGCACCAACATCACTTAAAAAACCTATGGATGAAGTTATT
Teth5141396	Teth5141396	Teth5141396	3	GGCTTTGGGATTTGGATATTACCATCTTTTTTCTAAGAATTCTTTTATATATCGTTTTGCCAATCTTATA
Teth5141397	Teth5141397	Teth5141397	47	TGCTAAAAGATGTGACATTCAAAATATCTTCTGAAATTAAAGTAATAATAGGATTGAATGGAAGTGGTAA
Teth5141398	Teth5141398	Teth5141398	16	GGGCTAAAAGACTATTTGTATTATAAGCCACGACAACTTAGTGGAGGGTATAAAATGCGAGTTTCGTTAG
Teth5141399	Teth5141399	Teth5141399	370	AAATCGCGTATAGTTTTTGCAAAAGTTATAGAAAGTGGAAAAATAAAAGTGGGCGATATAATTAAAGTGC
Teth5141400	Teth5141400	Teth5141400	56	TTTTTAATTATAAATTGCAATATAGAGAATTGCAGAATGCCATTGACAGAGCCTATTACCTGGCAGAAGG
Teth5141401	Teth5141401	Teth5141401	140	TAGCTGAAAATTTATCTAATCAAGGATTTAAGGTGATATGCTTTGAGTTTCCCGGATATGGTTCTTCCGA
Teth5141402	Teth5141402	Teth5141402	46	TTTTGTCCAGCAGCAATGAGCTGCAGATTTAAGGCTTTTAAAGTTACGTTTGGAGGGTCATTTAGGATAA
Teth5141403	Teth5141403	Teth5141403	933	TCTCCCTTATGGTAAAAGAATGACTCCTGCTGTTTTAGCGATGATATATTTGTTTATACTACTTATAAAT
Teth5141404	Teth5141404	Teth5141404	417	GGTTGATGGGCAAATAGTAATTCAACCACAAAAAGATTATGTCAACTTAAATGAAGTTCCCATATCTTAT
Teth5141405	Teth5141405	Teth5141405	527	TACGAATGAAAGCGTATTCTCTGCATCCTTTTTATTTTAATATAATACCTGAATTAGTAGAGGGATGTAA
Teth5141406	Teth5141406	Teth5141406	41	GCCTTGGTTTTATGGTAATTTCCATGATTTGGGCAGCATATAATGCCTATATGCCCATTTTTCTTGGTAA
Teth5141407	Teth5141407	Teth5141407	396	AGCGGCAAAAATAGCTTTAAGAGTAGTATCTGATTATCTTGAAGGTAGCGATATAAAAGAAGTGAGATTT
Teth5141408	Teth5141408	Teth5141408	503	CTACTATAATGGGAGGTATGCTCGCAGGATTGTCAGTTAAAGCTGCAGCGGAATTTTCCTTCTTTTTAGC
Teth5141409	Teth5141409	Teth5141409	151	GGTGTTCTATTTGGGGTTTACTTGCCTGTCAATATAATTACCTCTTTTATTACAGGAGTTTTTGGGATAG
Teth5141410	Teth5141410	Teth5141410	65	TTATACAGGAGGTTGTTGACAGCAAAGAGGAAAATGCAATACCAGGATTGGGGGTGATTTTTGAGGCGAC
Teth5141411	Teth5141411	Teth5141411	107	TATTTTTAATTGGATTTCTATCAACTGGAAATATCTTAAAAGCCGTTCAAATACTCTACACTGCAATTTT
Teth5141412	Teth5141412	Teth5141412	76	AAAGCGATGCATAAACTTTGGAGAATAAGTGAAAAGACCTTTTTCTTTTTAGCACTATTTGGTGGTTCAA
Teth5141413	Teth5141413	Teth5141413	717	TGCAAAACCTAAAAATATAGTCGTAATACCTTATTCTACCATGCACGGCAGTGTGAAAAAAATGGTGGAA
Teth5141414	Teth5141414	Teth5141414	102	TGAAGTATATAGTGGTGGTGTAGAAGCTCACGGTTTAAACCCAAAAGCTGTACAAGTTATGAAGGAAATA
Teth5141415	Teth5141415	Teth5141415	58	GACAATGGAAATGCAAATTTAAAAGTACCGACAGATACATTTAGTATATATGTAAATGGGGAATATGTGG
Teth5141416	Teth5141416	Teth5141416	243	TCCCTTGCTTGAAGAACATGACATCATAATAGACGGCGGCAATTCCTACTATAAAGATACTTTAAGAAGG
Teth5141417	Teth5141417	Teth5141417	993	CATTCGCACGGGCAAAAGAATGCCGGAAAAGTCTACACAAATTGTAATACAGTTCAAACCGTTGCCAGGA
Teth5141418	Teth5141418	Teth5141418	225	ATGTAAAGTATTTGACTTTACAAATATATCTGATAAAATAACATCGGAAGACCTTGCAAGTAAAGACATT
Teth5141419	Teth5141419	Teth5141419	4	AAGTTAAAATGGTCTAAGGGCAAAAATTTTGTTTTTGGAAAAATCTCATATGATGAAGAGAATACAGATG
Teth5141420	Teth5141420	Teth5141420	93	TGCTCGTGAAATTGTGGAAGAGGATATATCAGAAGTGGAATTTGTATTGTATGAATCTTTTGCCCGTACA
Teth5141421	Teth5141421	Teth5141421	714	TTTTGCAATAGCAGGAATGGACAGTGTCATACCCTTTGACGAAGTGGTAGAAGCTTTGTATAAAGTAGGA
Teth5141422	Teth5141422	Teth5141422	1147	GTATTTACAATTGCCCATGAAATGGGACATTCTTTGCATACGTATTATTCAAATGCGACACAACCATATG
Teth5141423	Teth5141423	Teth5141423	531	AGAGATACTTGGAGGATTAGCTGAGATAATCAAATATGGAATTATATGGGATTTTGATTTATTTGAATAC
Teth5141424	Teth5141424	Teth5141424	528	ATTTTTAATTCTTTCTCAAAAAGATTGGGTTGTCACAGGTAAAGACAAGACCTCAATAGTATTTTCTGTT
Teth5141425	Teth5141425	Teth5141425	899	ATCCAGACCCCAAAAATGCATTATCCGATGGGGCTCAATCCCTTACTCCTGAAAATTTTGAGACTTTGTG
Teth5141426	Teth5141426	Teth5141426	586	ACGAATTTTGCTTATAACAAATGTAATGAAGCCTTTAAATACGCAGCTGGTGGTTTTAAAGATACTACGC
Teth5141427	Teth5141427	Teth5141427	820	ATTGTCTTAACAAATGAAAGAACTATAAACAATGAAAAAGTAGCGGATATAACAGTTAAGACTTCAAGGC
Teth5141428	Teth5141428	Teth5141428	41	TATTGTGTGTTATTATAATAATACAACAATATATAGAGGTGATTAAAATGAAAAACCAAGTGGCAGAGGA
Teth5141429	Teth5141429	Teth5141429	595	GGAAATTACCAATTTACTCCTGTGTTAAATGGGTGGATAAATAGACCTGCCTCAGCTGACGCTATAAGTG
Teth5141430	Teth5141430	Teth5141430	48	GGGAGATAAGTCACAGCTCATGTCAATGGCTTTTGCTACTCTTTTTAAAGTAAGGACTGTTCTTATAAGT
Teth5141431	Teth5141431	Teth5141431	8	AAACTCCTGTTAAAAAACTTTATCCAACTCCTCAAATTTATCAAAGAGTATTAGTCTTTGCACCTCACCC
Teth5141432	Teth5141432	Teth5141432	859	GAATATAAAAAACAAAATCCTGCTTGTGTACAAGCTGTATCTCAATTTATTAAAAATTTAAGCATGGGTA
Teth5141433	Teth5141433	Teth5141433	583	CTTTTGGCATCTGGAAAAAATAAAGCAGAGGCAATAAAAGAAACTATAAAAGGACAATTGACTACTAAAG
Teth5141434	Teth5141434	Teth5141434	16	GCATTTTTAGCAGGAATTGTTTCTTTTTTATCACCCTGTGTTTTGCCTTTAATTCCCGCTTATGTGTCAT
Teth5141435	Teth5141435	Teth5141435	77	ACACAAAAAGTGTGCAGCCTGCACCTTCTCAAGTGGCAGAAAATAATTCTCCTAGCAATAATGAAGATCA
Teth5141436	Teth5141436	Teth5141436	11	TAAATGTCACAGATGAGACTTTTGCAGAGGAAGTATACAATTCTAATAAACCTGTTTTAGTAGATTTTTG
Teth5141437	Teth5141437	Teth5141437	340	CCTCGAAATATTCATAAATCTGTAACGTCAGGAATTATATTAAGTGGTGCTATACCTGTTTATATGCAAC
Teth5141438	Teth5141438	Teth5141438	729	AGGAGAAAATTTGTTTCATATTCTTGTAAGAAATGGAATAAAACTTAACAATTTTTGTGGTGGTAGTCGG
Teth5141439	Teth5141439	Teth5141439	751	CTTATTGTGGGTGGCGGTTATCACGGCAAGTCTACCTTGTTACAAGCTATTCAAAAAGGGGTATACAATC
Teth5141440	Teth5141440	Teth5141440	1560	ACCAAGTGACACGGGAGTACTGTCATACATAAATAAAGGTAATCCACTTCCTTATGCAGGCGAATTTAAG
Teth5141441	Teth5141441	Teth5141441	647	ATGCTTTAACTAATGCGGAAGTGTACGTAGAAGATAAATTATTTGCAACCCTTGACCCTACTGCGCGAAG
Teth5141442	Teth5141442	Teth5141442	304	ACTGCTGCTACCAATTGGATCATGAAGATTGGAGGATTTACTTCTATAGCCTTAAAATTTCCTGTTATAG
Teth5141443	Teth5141443	Teth5141443	174	AGTCCTTTCTACTGCTGGTGAAACCAGCTACGAATTCTATTCTGTTACCCGTCAACGTCCTGTCTTTAAT
Teth5141444	Teth5141444	Teth5141444	128	TTAGGGCAAGTCACAGAATGGCAACCCATAACGTTTACGCTTATGTTATTGGAGAAAATGATGAAATTCA
Teth5141445	Teth5141445	Teth5141445	180	TCCTTGCTATGAGTCTTTATCGAGCTTACCTGTAATACCAGAAGTTGTAGATATGGTAGTTCCTCCTAAT
Teth5141446	Teth5141446	Teth5141446	89	TCTTTATTGGAACCGAGCAACACATTGCTCAAAGCGTTAATCTTTTTTCTTTTATTCCTACAGCAATTAT
Teth5141447	Teth5141447	Teth5141447	247	ATAGGAGGAATTATTGGCGCATATTTTCTTAATAAACTCTCCATACCTTTATTAAGAAAAATTTTTGGAA
Teth5141448	Teth5141448	Teth5141448	801	TGCTTCCTTATGGGCAGCAATTGAAGTTGCTAAGAAATTAGGCAAAGGTAAAAAGGTTTTAGCAATAGCT
Teth5141449	Teth5141449	Teth5141449	590	AAGCAGAAGTTACTATGCTTCCTAAAAATACTATACAACTAAGTCCTGAAGACTATGAGAAATTCGAAAA
Teth5141450	Teth5141450	Teth5141450	2	TGGCAAATCAAATTGTAGTTTTTAAATTAAACAATGAAGACTTTTGCGTAGACATTAATCAGGTAATAGA
Teth5141451	Teth5141451	Teth5141451	429	TGGCAATAAGGAAATTGTAGAGAAAACCGACATACCACTGGACAGTTTAACACCTTTTGACAGAGAAAGA
Teth5141452	Teth5141452	Teth5141452	397	AGAGCAGATAAACATCAAGTTCAACAAATGGTGAAGGCTTTATTAGATCTTGAGGAAATTCCTAGACCTG
Teth5141453	Teth5141453	Teth5141453	1	ATGATTGAGTATGTTAGAGGGATAATTGAAGATATTGGACAAGATTACGTAGTGATTGACTTTATGGGTA
Teth5141454	Teth5141454	Teth5141454	326	TAGATGAGATTCACAGGCTTAATAGAAGTGTGGAAGAGATTCTATATCCTGCAATGGAAGACTTTGAATT
Teth5141455	Teth5141455	Teth5141455	92	TAGGACGTTTGCCGGGAGATATAGTTTATCAAAAAGGAAATTTCACTTTTTATTTTCCTATTATGACGAG
Teth5141456	Teth5141456	Teth5141456	135	CATAACAAAATATTTAAAACCAGGGGATTGTTTAGTACTCAATAACACTAAAGTAATTCCTGCACGCCTT
Teth5141457	Teth5141457	Teth5141457	63	ATTAGAGACTCCCCATGGTGTTATAGAAACGCCTGTGTTTATGCCAGTAGGAACACAAGCAACTGTAAAA
Teth5141458	Teth5141458	Teth5141458	92	AAAAGAAAGAGAGAGAAATGCTGGATTCTTTAAAACCAGGTGATGAGATTATTACAAAAAATGGTTTTTA
Teth5141459	Teth5141459	Teth5141459	322	TCTTGGGCAGTAAAATACGCTTGGGGAGCTATTTTAGGAGCTTTAGGTGGTATGATAGGTATCAATTTAT
Teth5141460	Teth5141460	Teth5141460	240	ATATAAAGATATTCCAGTGTCGAGAAATGATTCTGTTATAAAAGCGATGTGTTTGAATGTTGCTCACGAT
Teth5141461	Teth5141461	Teth5141461	252	GATAGTTCATGCTTGTAAGATAGGAAATAATGTACTAATAGGTATGGGAACGATTATATTAGATGATGCA
Teth5141462	Teth5141462	Teth5141462	390	TGGTGCCAATGTTAAAGACTCTAAAGCAGTATATGGTCAGAGTCAAACAGGTGTGCAACAACCAGAAGTT
Teth5141463	Teth5141463	Teth5141463	323	AATATAATTTAACGGAAAACGATCTGATAATGTCACAACAAGTAGGACCTTCTTTAGGCGCAGAAATAAA
Teth5141464	Teth5141464	Teth5141464	250	CCCCATGATATTTTATTGGAACTTGCTAAACTTCAAGATGATGTAGAACCAGAAGACTTTGTAACTATAA
Teth5141465	Teth5141465	Teth5141465	1194	ATTAGAATACTGTAAAGATTATTTGATAAAATATGGCGGTCATGAAATGGCTGCTGGAATAAATATTGAA
Teth5141466	Teth5141466	Teth5141466	43	GACTTCCCTAAAAAAGGAATAAAATTTAAAGATATTACACCTGTTTTAAAAGATGCGCAAGCTTTCAATT
Teth5141467	Teth5141467	Teth5141467	972	GGAGATGCACAAAACGGCAGAATACGGTATTGCAGCCCATTGGAAATATAAAGAGGGTAAGACTTCAGAA
Teth5141468	Teth5141468	Teth5141468	218	TTTTAACAGAAGTTACAAGTGTTCTTGCAGATGTAAAAATTGCTGTAAAAGCTGTCAATGCTAGAACAAC
Teth5141469	Teth5141469	Teth5141469	378	GGCCATGATGAAAGTATTAATTGAAAATGACGGGCCTGTTACTATACTTATTGATTCTAAAAAAATATTT
Teth5141470	Teth5141470	Teth5141470	553	ATATACCCCGGTCATGGGGACTCTTCAACTATTGGCAAAGAAAAGAGACTTAATCTGTTTTTGAGGGATT
Teth5141471	Teth5141471	Teth5141471	123	AGGAGAAAATATTTATAAACATTTGGTAGACTTTAGAATGAAAGTCTTACAGCCAATTTTTGAAAAACTC
Teth5141472	Teth5141472	Teth5141472	236	AGGCTGAAGGTACTTCTCCAGCTGTAAGAGCTTTTATAGAGCACAATTTGTACGCAGAAACACAGCCTAC
Teth5141473	Teth5141473	Teth5141473	1327	GAGTACGACGAAGGAGAAAAAAGGTATGTAGCAAAGCACCATCCTTTTACTGCTCCTAAAGATGAAGATA
Teth5141474	Teth5141474	Teth5141474	624	AAACGAAAAGAGAAAAATATCGAAACCAGTACCTGGCAGTATTTCTTTTGTGCCTTCTGCTGTCGGCCTC
Teth5141475	Teth5141475	Teth5141475	187	GTAAAGGGAGCAATGTGCACTGAAAAGCAGGATGACATGATAGAGGAATTAGTTGAGACATTTATAAAAT
Teth5141476	Teth5141476	Teth5141476	359	AAATTACATACGATAATTTCGAAGAAGAAGTTGTAAACTCTGATGTACCAGTATTGATAGACTTTTGGGC
Teth5141477	Teth5141477	Teth5141477	142	ATTTTAGGGACAAATTCTAAACCTGTTTACATCACTTCTGAACCTCAAGATATTATAAAAAAAGGAAGTG
Teth5141478	Teth5141478	Teth5141478	187	GGAATTTTAGTAGAAATCAATCCACGGCATATTCACGATTTTGGCAATCCAATTCCTGAGCTTATAAAAG
Teth5141479	Teth5141479	Teth5141479	887	ATAGAGCAGATGTGCCTCGAAATGCTGCAAGGCCTTTAAGGTACATGGATGGGTATTACCTTGTCAAGCA
Teth5141480	Teth5141480	Teth5141480	77	TCTGGGAATTGGCAGAAAAAATTGTAGACCCCTTGATAGAGTTGGCATATTATCACACATCTCCATCTAT
Teth5141481	Teth5141481	Teth5141481	421	GATTTAATTGAAGATGAAGTCGGTAGGCCTATAAACTTTCACTCTTATGTAAGTGGAATAGCTGGACCTG
Teth5141482	Teth5141482	Teth5141482	831	AAATCCAGAGCCTTTGGCTAAACGCACAGTAGAGGGGGATTTGGGGGTTTTTGTTAATTCAAGAAATTTA
Teth5141483	Teth5141483	Teth5141483	975	TGGAGATATAATAAAGTTCAAACTGAGATATGGAGGGATTTTATCCTGTTCTACCTCTGAATATGTAGAA
Teth5141484	Teth5141484	Teth5141484	8	TAGGTTTAGGGCATGTAGCCTACAAAGTCACAGATATTGACAGAAGCATAGAGTTTTATTGTAAAAAATT
Teth5141485	Teth5141485	Teth5141485	149	GAAAAGCTGACCTTGTGAAAAGTGTCAGAGGAGCACAAGGGGGATATATGCTAGCGGCTCCTCCTGATAA
Teth5141486	Teth5141486	Teth5141486	828	AGGTTTATCTTCTGATAGGCCTTTATACGTCGTGGATATAGATGTGAAAAACAATGTAGTTGTTGTTGGA
Teth5141487	Teth5141487	Teth5141487	31	TTAGCAGGAATAGTAACTGCAGCATATATAATTCCTAAGATAGACATGAAAAAATATAGACGTTATAGAG
Teth5141488	Teth5141488	Teth5141488	315	AAAGCTTTTAATACAACTAAAATTTAACTATTTATCTTATCTTCCGCCTCAAGTTGAAAAGGTGTTAGAT
Teth5141489	Teth5141489	Teth5141489	2437	TTTGTCGGTATGGCTACTAAAGATGTTGTTCAAAAAGGGATAAATATGGGAGCTGTTATTAAAGAGGTGT
Teth5141490	Teth5141490	Teth5141490	144	GGGGGACCCTACTTATATAACCAGCCATAAAAATGCGAGAAATTTGATAAGAAAAATTGAAAGAGATGAA
Teth5141491	Teth5141491	Teth5141491	217	AAAGTTGTGAGATTTGTTGAACACTTAAAGGAAGCTATTAATATACCAATAATATTGTGGGATGAAAGGC
Teth5141492	Teth5141492	Teth5141492	34	CACGGCCATGAAGTAGACTTCGAACTTGTAGCATCATTTGACCTTGATGATACCAGGTACGCTGTTGTGG
Teth5141493	Teth5141493	Teth5141493	14	AAAAATTTAAAGAAAAATTAAAAGATAAGGGTTATAAGTTGACAACTCAAAGGCGTGTGATATTGGACGT
Teth5141494	Teth5141494	Teth5141494	1277	TGTTAGAGTTTACAAAAAATTCTGGAAGAATTGCAGGAACAGTAACAGCAGGGAAAGTGTTAGTAGATGG
Teth5141495	Teth5141495	Teth5141495	231	TAATCCTGAGATAAGTTCTTACTTGTCTTTAGAATACGCTCTTGGCAAGATAATGGATGATATACTAAAA
Teth5141496	Teth5141496	Teth5141496	232	AGTTTAGTGACATTACTTGCTGCGTACCTTACATCAAAGACTAAAACTTTTTACAAAGGTATATTGCCTC
Teth5141497	Teth5141497	Teth5141497	444	AATAGCTCAAAATGACACATTTGACTATGACTTTTTAAAAGATGTTCCTAAAGATAGGCCAAACAGGTTA
Teth5141498	Teth5141498	Teth5141498	101	TCCCTATTGCAAAACCGGAAGTTGCTGATTTTTTAAGTTTTATTGTGAAGCTAAAAAAGCCTAACAATAT
Teth5141499	Teth5141499	Teth5141499	291	TTTTTCTATTGTAAAAGAAGTAGCTCCTGAAGTAGATGTTCATATAAGTACGCAAGCAAATAATGTGAAT
Teth5141500	Teth5141500	Teth5141500	1528	TTTGTAAAAAACGGAGATACTGGAGGAACTAAAGCTGCTCCTCTTTTTAAAGAAATAGCGGAGGAAATAA
Teth5141501	Teth5141501	Teth5141501	390	TCTCCAAGACCCTATTGGTGTCGATAAAGAGGGCAATGAGATATCTTTAATGGATGTCCTTGGCACAGAG
Teth5141502	Teth5141502	Teth5141502	348	AGATCAAATATTTACTGATATTTTTGGTGGCAAAAGAGCAGGTTTATATACTATTTTGGTAAAACCTCTA
Teth5141503	Teth5141503	Teth5141503	409	AAAGCTGTTTGTGTCGCCCTTGCTCTAAAAGGGATAGATTCGATAATAATTGCCAATAGAAGTGTTGAGA
Teth5141504	Teth5141504	Teth5141504	235	CCTGAAGCCGTTGCTAAAAGACATACTATTATTCCTATAAAAAAAGATGAAGATGGTATATTGGTAGCAA
Teth5141505	Teth5141505	Teth5141505	175	CAATTGAAAAAGTTAGAACAAAATGGAGATATTGATTTGTCCTATTCAGTTACAGGATTAGGAAGGTTTA
Teth5141506	Teth5141506	Teth5141506	1101	GACAACTCTATTAGAACCATTAATAATTGTTATGCTGGCAACAGTAGTGGGATTTATAGTTATCTCAATA
Teth5141507	Teth5141507	Teth5141507	283	GATTTTACACTTACTATGGATAGTAACGGTAAAGCAATAGTTAAAGATTCTAATGGTAAACAGCTTTATC
Teth5141508	Teth5141508	Teth5141508	14	TTTACACACTCATATTTTTATTTGGTACAATTATAGGAAGTTTTTTAAATGTGGTCATACACAGAGTACC
Teth5141509	Teth5141509	Teth5141509	103	ACGACAAGGTCAAATATAAGGCTTACTCTTATTGCACGTGAGGTTGTAAATGACTTAAGGTACATACAGC
Teth5141510	Teth5141510	Teth5141510	131	GGATAAGGACAAAAGAAGCTACTATTGCACAGACAATTGCAGAAAACATAAAAGCGGGAAATGTATCAAA
Teth5141511	Teth5141511	Teth5141511	483	ACCTAACAACATGATAAATATTGAAATAATTGGACAAAGTGATGGTAAGGGGTCAAACAGGTTTTCTCTT
Teth5141512	Teth5141512	Teth5141512	56	TCACAGTTTTAGCTGTAGCGATTTTAGAAGTAACTATTACCAATTACAAAATTTCTCATGCTTATGCAAA
Teth5141513	Teth5141513	Teth5141513	113	CCCTTAACAATTTGCCTCCGAAATATGTTGTATCAGAAGAAGGAGAACTGTATGTAAAGACAAACGAGTT
Teth5141514	Teth5141514	Teth5141514	486	AGCTTGTAAAAAGGTGAATTTAGCTGAAGGAATAGTAGCAGTTGTAGATATAGGGGCTGCTGTTACCAAT
Teth5141515	Teth5141515	Teth5141515	364	AATATTTTGGAAATAGATGGACAAGCACTTTCAGAATCTGATATAGCAACTTTTATGCTTAACCTAAGAA
Teth5141516	Teth5141516	Teth5141516	276	ACAAATGGTCAATGATACAGGTGTAAAGACAAAAAGCTTAACTTTTGAAAACCAAGATCAAAGTCAAAAT
Teth5141517	Teth5141517	Teth5141517	424	TTTGCCGACTATACTATTGATGTATCCGATATGACAATAGATGAAGTAGCAGAGGAAGTTATAAAGGCTT
Teth5141518	Teth5141518	Teth5141518	74	CTTTAGAAATGCCTGAATGGCTCCATAACATGGGGCTTGATGCGTATGAATATTCTTTTTCAAGGGGAAT
Teth5141519	Teth5141519	Teth5141519	1045	TATAAATATTACGATGAAGTAATCCATAGGGATAATCTTGTAATACTTGAAAGAGGTGAGAAGTTTGGAA
Teth5141520	Teth5141520	Teth5141520	639	TTCTACAGTGCCTGTAATAGAGACAGGAGTAGGCAATTGTCATATTTTTGTTGATGAAACAGCTAAGTTT
Teth5141521	Teth5141521	Teth5141521	2	TGAAAAGAGTTTTGATAATTCATGGCCCTAATGTAAATCTGACAGGTAAAAGAGAAAAAGAGGTATATGG
Teth5141522	Teth5141522	Teth5141522	556	GCATCAGGTAAAAGGTCCTCTCTCCCTCATGGAAAAGCCTCTGAAAAAGTGATAGAAAAAGGTGATTTTG
Teth5141523	Teth5141523	Teth5141523	19	TTCAGAAAAGGAGTAACTATTGAGGTTGACGGACAGGTTTTTACAGTTGTGGATTTTATGCATGTTAAGC
Teth5141524	Teth5141524	Teth5141524	95	CAATTTTAGATACTTTAGAGGATTTTGCAGATGCTATAAATGAGCTGGAAGCTTCCCATTCCGAATTAGA
Teth5141525	Teth5141525	Teth5141525	47	CGTCAGTAAGAGAGGTAATTACAAAAATTCCTGATGACCTGTTGCAAGAAGTAGAAGAAATACGTCTTAG
Teth5141526	Teth5141526	Teth5141526	123	TAAAATAGAAATCACATATTCAAAAGCTCCTTTAGGAGAAATACTCATGGCAATTTCTCGCTCTTCAGAT
Teth5141527	Teth5141527	Teth5141527	113	CAGGAATAGTAGTGGTTTTGATGATGGTGATAAATATGATAAACAATTTGTTTAATGCAGTAAAAACAAT
Teth5141528	Teth5141528	Teth5141528	37	GTTTTGATTATTTTGACAGTTCTAAAAGAAACAAATCCTGAAATGGCAATAATTTTAAGTTTGGTAGCCG
Teth5141529	Teth5141529	Teth5141529	657	TGAAAAGTTTAGCTTGAATAAAATGGGGGATTTTTTTAAGACTTTGTCTACAGCTTCTATTTCAATTTTA
Teth5141530	Teth5141530	Teth5141530	407	AAATAACCTTATCTTTTAGAAATGCGAGAAGGGTTTCTCAAAATTCAGAAAAAATAGCAAAACCGACAGA
Teth5141531	Teth5141531	Teth5141531	512	AACTTTCTTCGGCAGTTCAAACTGCTTTGGGGATTCCTGCCTATAAAGTAAAGGTAATATCTTCAAAATA
Teth5141532	Teth5141532	Teth5141532	140	TTCAAACAAGTACTTCTTCTGCAAAGGAAACTAGTACAGAAAAAGATAAAGTTTTCACTGGAATATTTAC
Teth5141533	Teth5141533	Teth5141533	328	GTTAATATTCACGTTCAAGGGGTAAATATGGATAAGGAAAATAAAAAGCAAGAGCAACAAGTTAAAGAAG
Teth5141534	Teth5141534	Teth5141534	139	ACCGTAATAGGGGCTATTGAACATTTAGAAGAAATTGATAAGGAAATAGAAAGATACTCTCAAAATTGGG
Teth5141535	Teth5141535	Teth5141535	645	TTTGGTCAAGGGAGATATGGTTAAGGAGGGAGCAATACTTATAGATGCGGGTATAAACGTTTACCAAGAT
Teth5141536	Teth5141536	Teth5141536	221	GTATGTCAGTGATTGTGACAGGTAGAATATCTGTATATGAAAGAAATGGAACTTATCAACTGTACGCTCA
Teth5141537	Teth5141537	Teth5141537	118	GAAATTTCTAAAAGATTAGAAAAAAGGTTAAGTGAGGTTGAAGGAAAGATAACCCTTCTCATCAACGAAA
Teth5141538	Teth5141538	Teth5141538	748	AATATTTTTGAATTAGAAAAATCTCAGGAGATGGTTGTAGAACTTACACAAAATGCTGTAAAGATTTTAG
Teth5141539	Teth5141539	Teth5141539	264	ACTTCTTAGAAATGCTAATATTGTGGCTAATTTTTGTAATGACGTAGTAGGAGATATTTCTGGAATTGTT
Teth5141540	Teth5141540	Teth5141540	1410	AGGAAAAGCAGGAGAATTCGATATTACAAGAGAATGCAGTATAGAGTTTGGAAAGGCAGAGTTAGTTACT
Teth5141541	Teth5141541	Teth5141541	136	TTTGTCAACATAGATTCTTCAATTGAAATAAAAATTAATTCTTTACCTTATGTAAGTAGGGGTGGGCTAA
Teth5141542	Teth5141542	Teth5141542	610	ACACCTATCTGTCCTCATACTTTATATTCGAGGTCTATAATAGTTTCACCAGATGATGTAATTAGGTTGG
Teth5141543	Teth5141543	Teth5141543	351	TATAGTAGGCACATTAGCGGGAGATAATACCATTTTTGTTTTAGTGAGAAATGAAGAAGCTCTTCAAGAA
Teth5141544	Teth5141544	Teth5141544	1214	AAATGGAAGAACCTACTGAAACAGGATTTGATAAAATTGAATTTTTAATTTCTACAAATAGAGGAGAACC
Teth5141545	Teth5141545	Teth5141545	982	CAAATAAAAGAAGGGCCAGCTAAAATATTGGCTACCATTGATAATACAGGTATACAGCAATTTGATATTG
Teth5141546	Teth5141546	Teth5141546	385	GTAGTATCAAAGACTGTTTTTCCTGTGGTAAAAGCGAAGAAAAATTATGACCTTGAAGCAATGATTACAG
Teth5141547	Teth5141547	Teth5141547	189	GGGACCTTCTATCTTGTGTGAGGCGGGAATTCCAATTATTGACGATGTAGGAAAAGACATTTTTGTTTTA
Teth5141548	Teth5141548	Teth5141548	744	AAAACAACATATTTCCACAATAGATAATGTGGAGGATATAATAGGGCAGACGTCACTTATAATGGTAATG
Teth5141549	Teth5141549	Teth5141549	216	TTTAAAATATGTAAAAAATGATGTTATAGTTTTTTTAGACGCAGATGTAGGCCTTTCGTCACGAGAAGTC
Teth5141550	Teth5141550	Teth5141550	177	TTTATTTGGAGTTAGAATAGAATATCAAGACATAATTTTATTGAGCTTATCACTGATTTCTTTTGTCGGT
Teth5141551	Teth5141551	Teth5141551	134	TAGGAGATAAAGTTTATGTAAACCGAACTGCTCGCCTTTTAAATCTTGGGACAGGTGGCTATGACTTTAT
Teth5141552	Teth5141552	Teth5141552	387	AAAATACACTGCTCAACCTGATGAGGATGAATTTTTAGAAGTATATGAATATACTCCAGAGGAATTGTGG
Teth5141553	Teth5141553	Teth5141553	284	AGGAAAAGGGTTCTCCTCATTTAACATGTTATTTTAGAGATATTGAGAGTATTTCTTTGTTTTCTCAAGA
Teth5141554	Teth5141554	Teth5141554	94	GCGGGATCTTTTACTGTTAATAATCTAACTGATATACAGATGGAGCAAATAATAGGGTATATCTCAAAAT
Teth5141555	Teth5141555	Teth5141555	3	GTTAAATAATGTGGTTGGGGAGTTTCTGGATTTTCTAAAAAAGAACAAAAAACTGTCCAAAAACACTCTA
Teth5141556	Teth5141556	Teth5141556	938	GAGAAGGTAAAAATATAAAAACAGAGGTGGAGCTAAAGAATGCTGTATTAGCTCCTCTAGCCAAAGAGGT
Teth5141557	Teth5141557	Teth5141557	248	AGCAATTACATAAAATTATTGAAGTTTCTGGGTTGTTGCGTATAATTAAATGTTATAATGACATTGAAGA
Teth5141558	Teth5141558	Teth5141558	256	GGGATTGAAGATATTGAGAAAGCTATGCAACCTCTTTTTACTACTCGCTTAGAAGAAGAGCGAGCAGGAA
Teth5141559	Teth5141559	Teth5141559	53	CAGCACAAAAGAATGATAAAGAAAGCTTGGAAAAATTAATTTTAGAAAATAGTGGCCTTATTTGGAGTAT
Teth5141560	Teth5141560	Teth5141560	79	AAAAAAATACCTGACAGTGCTGATTTGGTATATAAGGGAGGAGGAAAAAGTATGGCAGTTGTTAAAGTTT
Teth5141561	Teth5141561	Teth5141561	220	TTAACTGGAATTGGGGTCTATGACGATATAGGGAAGTTTGCAGGGGCAGGTTCTATAGTGCCAATAACAG
Teth5141562	Teth5141562	Teth5141562	63	TGGAGGCACTATTGTAGGACCTAAAGAAGGAGAAGGACCTTTAAGAGATTATTTTGATATGATTTTAGTA
Teth5141563	Teth5141563	Teth5141563	211	GGAGCTACAATACCCCTTTTGGGCTTTGGAAATTCTCTTGCCCAAGGTGTAATAAAAGCTGTTGAGAAAG
Teth5141564	Teth5141564	Teth5141564	472	GACCCCACCAGAATATTTAGAGCTATAAGATATGCTACTAGATATTCTTTTGAGATTGAAGAAAAGACAC
Teth5141565	Teth5141565	Teth5141565	54	GAGTTTCCACGAATTTAGTCATGGTTATGTGGCAGATAAATTGGGGGACCCTACTCCAAGGCAAAGTGGT
Teth5141566	Teth5141566	Teth5141566	553	AAAACTGTCCTTTGGTTTAGTGAATTTATTAAGAAAAGTCGGGCAAAAGGAGAAATTATTGTATCTTTTA
Teth5141567	Teth5141567	Teth5141567	131	ATTACGACCGAGAAAATCGCGGTTTAGATATTATATTTTTTGAAGATAAAGTTCAAATGTGTACAAATGA
Teth5141568	Teth5141568	Teth5141568	186	GGTTACAAATGAGGAAGAAAGAAAATATTTAAAGGGATTGGTACCTGATAAACAGATAGGTAGCAGAGCC
Teth5141569	Teth5141569	Teth5141569	176	AAGAGGAATTGTATTTTAAAGTTTTAGGTGTCAAGATACTTAAAAGTACAGGAGCAAAAAAATTAGAGAG
Teth5141570	Teth5141570	Teth5141570	2	TGAGTGACCACCCAATCGATGCATTGATGAAAACGACTATGGAAAGCTTAAAAGACATGATAGATGTCAA
Teth5141571	Teth5141571	Teth5141571	15	TGGCATCGCAACCAAAATCTTTATCGCTCTAATTGTCGGTGTCTTTGTCGGCCTTTTACTTACACCGGCT
Teth5141572	Teth5141572	Teth5141572	41	CGGCTTTATTGTTTTTTTCGCTTTTTACAAACGTTTCAGGTTTGCCGAAGGAAAAGGGAGAAGTCCTTTT
Teth5141573	Teth5141573	Teth5141573	112	GTTAAAATCGGTATTTTTACCCTCGTAGGCATGAGATTAAGGCGCGTTCCGCCGGATAAGATAGTGAAAC
Teth5141574	Teth5141574	Teth5141574	367	CTTACCAAAAAAGAAAAGCAGCTCTTCGCCCGTGAAGAGGAAATTATAAAGGGTTTCTTATTCCATGAGC
Teth5141575	Teth5141575	Teth5141575	904	AGAGAATGTATCATTCCGGCATTAGAAGATGAGAAGCAGGATGTGAATTTAGAATTTCATTTTCCCAAAA
Teth5141576	Teth5141576	Teth5141576	33	TACCGATTATTGCCCTTGCTATTTGGCTGAATTAAATGAGTGCATAGTATGTTCACAACTTCAAGGGAAA
Teth5141577	Teth5141577	Teth5141577	193	GAACTTATTGAAATAACAGACAAGGCAGCAAGACATATAAATGTAAAATTCCCTGGTCATGCTCATGCAA
Teth5141578	Teth5141578	Teth5141578	265	TTAGTTAAAGTTAAGGAAAGAATATATCCTGTTGGCCGCTTAGATTATGATACATCAGGGCTTCTGTTAC
Teth5141579	Teth5141579	Teth5141579	143	CTATGAAAGTAGAAATTAATAATGCTATAATAACTAATTTGGCAATTTTGCCTTCCTACAGGGATAAGGG
Teth5141580	Teth5141580	Teth5141580	708	ATATGACCCTGAAGAAGTGGACATAAATTCTATTCCAAGAATAGATACTAAATACTATACACCTGAAATT
Teth5141581	Teth5141581	Teth5141581	776	TGGTGGAAGTCTCGCCTTCTCACGATATAGCTGGTATAACCTCTATTTTAGCAGCTAAACTTATAAGGGA
Teth5141582	Teth5141582	Teth5141582	643	ACTTATCTTAAAGCAATAGAGGCTGGAGTAGATATAATAGACACTGCTATTTCACCTTTGGCATTAGGAA
Teth5141583	Teth5141583	Teth5141583	202	AATTTGATATATCCAGGACAACAAATTTGCATACCTTTCTATTGTCCACCAGTATCTCCAGAAACCTGCA
Teth5141584	Teth5141584	Teth5141584	506	GCTACACTTATTTGCAAGAAAACAAAAATTACCTATGCTTAAAATGTGGAAAAAATATTCAACCAGGGAC
Teth5141585	Teth5141585	Teth5141585	271	ATTTCTGGCATTAATGAAGGCTTAAATTTAGGGACAGATATACTTTATTCTGGTACTGTTTCTGCGGCTA
Teth5141586	Teth5141586	Teth5141586	90	ACTAAAAAATGGTAAGGTTAGACTGATAGATGCGGATAAATGCACTAAATGTGGCCTTTGCGAGCTCAGG
Teth5141587	Teth5141587	Teth5141587	120	TGCCGAAAAGCTTCCTTTTGTAGGAGGGAAATTTATTCAAATGGAAGATGAAATCGCCAGCATGGCAGCA
Teth5141588	Teth5141588	Teth5141588	429	AGCTACTACTGCACCTTACGGAAATATTGATAGGTATTTTGATATTTGCAAATTGGCCATTGGAGCAGGT
Teth5141589	Teth5141589	Teth5141589	169	AATGAATATATAACGTATCCTAAGGTATTAAAACCAGACATACTACTTACTCTTGCGTCTTCTGCCTATT
Teth5141590	Teth5141590	Teth5141590	660	TCCTCTTACCTCTGTTGCTGATGAGATATTAATTGCGAAAAGCAACATGGCTTCTTTTGTGGATTCATTA
Teth5141591	Teth5141591	Teth5141591	133	CCTGTACAGATGGATGATGGTACAGTAAAAGTCTTTAAAGGTTATAGGTCTCAACACAATGACGCATTAG
Teth5141592	Teth5141592	Teth5141592	117	ACTTCCCTTTCAAAAAGCTCTATCTTACATTGATTGGAATGTTATATTGATGATTGGCGGAACTATGGGA
Teth5141593	Teth5141593	Teth5141593	1107	GGTAATAAACAACCAAAAGATCATGAAAGAATTTGCAAACACCACCGTATCCAATATACTCGGGTATTTC
Teth5141594	Teth5141594	Teth5141594	538	TCTAGAAAGCTTCCAAATGCTATTATACACGATGAAGAATTGGCTTGCAGAAGAGTGCTTCGAATGATTA
Teth5141595	Teth5141595	Teth5141595	440	TGTCTGAAAAAATTGCTACTCCACGATTAGAAAATCCGAGAACTGAGATAAAGGCAGGGTCAGTAGGCAT
Teth5141596	Teth5141596	Teth5141596	114	TTTAAGAATTGCTAATATATTGGTGGGAAACGATGAAAATGCTCCATGTCTGGAAATAACATTGATGGGA
Teth5141597	Teth5141597	Teth5141597	435	CCCTATGTATATTACCAATATAGAAACAAGGCCAGCAGGAATTTTTCATGGCTATATGGTGGTCAGTATG
Teth5141599	Teth5141599	Teth5141599	419	TTGTATATAGTCCTTACACCTTTGAAAAGCCTTTAGATTTTGAGGATTTTAACAACCTTTACAACATACA
Teth5141600	Teth5141600	Teth5141600	444	TGTTTCTCATGGGACTTCTATAAAAGCACTGATTTTGGGGCTTTTAGGAATTGACTTAAGTTTTTATCCT
Teth5141601	Teth5141601	Teth5141601	675	AGAAGAGTTTGGAGAAATGCTTTTTACCCATTTTGGGTTGTCAGGCCCTGCAATACTCACCTTAAGCAGG
Teth5141602	Teth5141602	Teth5141602	348	ACCTCTTCATTTTAAAGTAGTAGCAATTAGTGAAAATGTAATTGAGCCGCAAAATACTACTGTAGTTAAA
Teth5141604	Teth5141604	Teth5141604	324	AAAACAAAGGAAAATTGCTGAAGGTAAAAATGTAGTAATGGATGGGAGAGATATAGGTACGGTTGTGCTG
Teth5141605	Teth5141605	Teth5141605	77	AAAATATCCCTAAAAAAGGTCCGGTAATCATATGTTCTAACCATATAAGTCTTTTAGATCCTCCTGTCAT
Teth5141606	Teth5141606	Teth5141606	392	TAGGAGTAAACGGATGGTGTGATGACACTGCTTATGTGGTAAATTCAATTGAAGAAGCTTATGAATTACC
Teth5141607	Teth5141607	Teth5141607	452	GGCTTCGAATAATTGAGTATATTCCTGGCAAGAAAATTGTTGGATCACAAAAAGAAGTACTAAAATTAGA
Teth5141608	Teth5141608	Teth5141608	278	GTAACTATATAGCGAAAATGTTAAGAGCACAAAACATGACTGCAACAGAGGTGAAACGTGGAGTATTTGA
Teth5141609	Teth5141609	Teth5141609	232	TGGGAAATCTTAGAGAAAGACCTTTTACCTAACATTATAAAAAAAGGTTTTAGAGTGTGGAGTGCAGCTT
Teth5141610	Teth5141610	Teth5141610	1093	TACTCTAAAAGAGCAGGCACTGTTGCGGCAAATATGCCAGACCAAGTAGATGATGCTGTAAAACATGAGC
Teth5141611	Teth5141611	Teth5141611	2240	ATTATAATGTTTCAGTAGAAGAAAGAGAAGATGACATAATATTTTTACGGAAAATAGTACCTGGTGGCGC
Teth5141612	Teth5141612	Teth5141612	1448	AATTACAACCAAGAGACTTAGAACTTGTTCATCAAGAAAAAGAGCTTTTAAATAAATTAGGTTATGTATT
Teth5141613	Teth5141613	Teth5141613	823	AAAAGACAGATCACCTGGTTTAAGGGTTATGACTTTATCAAATGGTTTTTTGTAGATGACTATAAAAATT
Teth5141614	Teth5141614	Teth5141614	137	CAGTGGTGTTGGAGTCAGAGAACAAACAGCAACTTCTTATCTACAAACATGCTATTTCGACAATTACACC
Teth5141615	Teth5141615	Teth5141615	441	TTTTAAAACCTGTGGGGAAATTGTAGAAGTAGAAGAAAAGTTAATTGATGCTGCAATGGCTGTCTCTAGT
Teth5141616	Teth5141616	Teth5141616	334	TTAGAGATTTCAAAAAATCATCAAGTCAATTGGATTAAAGTAAAGGGCCATGCAGATAATGAATACAATA
Teth5141617	Teth5141617	Teth5141617	331	AGTTTAAGGTCTTTTTATAACTATCTTTATAAAAAAGCTAAGGTGCTAAGCAAAAATCCTACTCAAGAAT
Teth5141618	Teth5141618	Teth5141618	109	AAGACTGTAGAGTACAATCAGTATAAGGTCATATATCATTTCCAAAAGAACAAATTAAGCGATATCCATT
Teth5141619	Teth5141619	Teth5141619	629	ATTTTCCTGATTATACTATAGATGAACTTCTTCAGATTGCGGAAGTCATGGTAAAAAACAGGCAATATAA
Teth5141620	Teth5141620	Teth5141620	231	ACATGATGTTATGGCTCACATACATGCCTATGGTCTTTTGTGCCCCAAAGCAAAACCTATAATCCATTTA
Teth5141621	Teth5141621	Teth5141621	920	ATAAAATAAAGGGGTTAAAATCAAATAAACCTCAAGGGGCTTTCTATGTAATGGTAAATATAGACGAATA
Teth5141622	Teth5141622	Teth5141622	473	TGGGTGCTCCTGCTTATGTAGAAAGATATAGAATCACTCCTTTTGAAGCAATAAACCTTATTTTAGAAAA
Teth5141623	Teth5141623	Teth5141623	114	AATAAATCAAGCTGTAAAAGCTGTTGCAATTGCAAGAGGGTTTGTAGCTCCCAGCGGAATTGACTTAATT
Teth5141624	Teth5141624	Teth5141624	423	GACGAATATAATCCTCGTAGATTTTCATGCAGAAGCTACTTCTGAAAAAATAGCAATGGGATATTTTTTA
Teth5141625	Teth5141625	Teth5141625	896	GAATTCACGGTTTGCATCCCGAGCTGATTAAGTTACTAGGAAGACTTAAATTTAGAACTAGTTACGGGCA
Teth5141626	Teth5141626	Teth5141626	386	ACGAACTTATAAAAAAAGGAATTAGTAAAGAACTGATCCAAGAAAGTTTAAACAATTTTTATCCTGAAGA
Teth5141627	Teth5141627	Teth5141627	141	TGCTTTAGGTGTCGGAGGAGTCCCTCGAGGAAGAATAATAGAAATTTTTGGCCCTGAGTCTTCAGGAAAA
Teth5141628	Teth5141628	Teth5141628	447	GCCTGGTCCACCTTCTGAGCTAATTCCAATGTTTGAGGAATATGTATATCATTATCTTAAAAGCAAAACT
Teth5141629	Teth5141629	Teth5141629	104	GAATATTTGCACTTGCAGCATTGACCGACAAATTTGATGGATATGTAGCAAGAAAGTTTAATCAAATAAC
Teth5141630	Teth5141630	Teth5141630	5	AAAATGTAGGAATTATATCTCTTGGATGTCACAAAAACACAATTGATTCAGAAAAAATGTTAGCAATTTT
Teth5141631	Teth5141631	Teth5141631	822	CCTTAAAAACTTCGGAGTTGATGCAAAAGTTATCCAAGTGACAAAGGGGCCTGCAATTACTCGTTTTGAA
Teth5141632	Teth5141632	Teth5141632	34	TTTGAAAAAAGAGAAGATATACCCACCAATTACATAGAACTAAAGATGGGGAATAAACAGTTAGTAGTAG
Teth5141633	Teth5141633	Teth5141633	94	CCTAATTTTGAAAGCAATATTCATTGTCTTACTATAATAGGACAAATTGAAGGCCACATGATTCTGCCTC
Teth5141634	Teth5141634	Teth5141634	1101	TCAAACAGCTGACTCTCATAATACTATTTCTTGCCTTGTAAGTCAAGATAAAGCTGAAGAAGCAGTTAGA
Teth5141635	Teth5141635	Teth5141635	146	TTAGAGGAAAGACAAACTATATTGAAATAAGTTGGGACTCTATAAGAAAAATTGGTGACGATATGCTTAT
Teth5141636	Teth5141636	Teth5141636	101	ATGTTAAAGAGGAAGTCATATTACAGCCTGGCGAAATAAAACTAATTCCAACAGGTATACAAATTGAACT
Teth5141637	Teth5141637	Teth5141637	293	TTGATATACTTTTTGATATGGTATTTAACCCTGCTTTTAAAGAAGAAGACATAGAGAAGGAAAAGCAAGT
Teth5141638	Teth5141638	Teth5141638	448	CCGTATGGTGATTTCAATGATGAAGTAGTAAAAGTAGCAGAACAATTAGGATATAAAGTTATTCTATGGA
Teth5141639	Teth5141639	Teth5141639	104	GGGATACTGTCGTTCTAGTTACTGCCTGTGCTTCCAAAGAACCCCGAGAAGGAATTGACTTTTTTCCTTT
Teth5141640	Teth5141640	Teth5141640	132	TCATAAAAAAGACCATCATTCAAGAAGAGGTCTTCTTAAAATGGTTGGGCAAAGAAGGGCACTGTTAAAT
Teth5141641	Teth5141641	Teth5141641	102	TAAGCAAGCAATAGCTCTTTCTAAAGAGAATAACTTAGCGAGCGCTGTTTTCACTTTTAAACAGCATACT
Teth5141642	Teth5141642	Teth5141642	292	GAATTAAGGCAAGTCTTAAATGAATTTAAAGGGAAAATAAAACAAATTCCTCCAATGTATTCTGCAAAGA
Teth5141643	Teth5141643	Teth5141643	460	ATTTTGACAGATAGTGGTGGATTTATGTACGAATCAACTACTTCTATAACTCATCAAATAGCTGGAGACT
Teth5141644	Teth5141644	Teth5141644	234	TGGAAGAAGAATAAAAATGAGATATACTCCTGAAATTATCTTTGAATTGGATCGATCAATAGAATACGGA
Teth5141645	Teth5141645	Teth5141645	1596	AATAACTGAAACGGATGTTATGCTTGCATCAGCTTCTAATGCCATAATAATAGGTTTCAATGTAAGACCA
Teth5141646	Teth5141646	Teth5141646	183	CCCCTACATTGTATATTCCACAAAAGAGTTATTGGCAAAAGCTATAGGAAGAGAAATGGTCGGGGTAATT
Teth5141647	Teth5141647	Teth5141647	36	AGGCTGTCAGCAGATGAAACCAAAAAAGGAATTAATACGCATTGTAAGACGAGCGAAAGATTCAGTTGTA
Teth5141648	Teth5141648	Teth5141648	469	GTTGAAGCTATATTAAGCCCGGCAGAACAAATTCCAGGGGAAACTTTTGCACCAGGAGACAGAGTTAAGG
Teth5141649	Teth5141649	Teth5141649	315	TACCCCTATTGATAAGAGAAAAAAGTTTGAAGGTGAACTTATAGAGTTTACTGGTGATAAAATAATTATT
Teth5141650	Teth5141650	Teth5141650	704	TGACTTTTGATATAACTGATTATACTTCATCGATACTTGTAAAAGCCTTTTTAACTGAGGAAAAGTATAA
Teth5141651	Teth5141651	Teth5141651	286	CTCGTATCTCCTGTATTAAAGAATGAAGCAGATATGACAATTGGAATTTTTTCTGGTGGAAGAAAATCTA
Teth5141652	Teth5141652	Teth5141652	485	AAAAGTTAGGCTTTTATGATATAGTTATTTCGCTTAAAACTACAAATGTACCCCTTACTATAGAGGCTTA
Teth5141653	Teth5141653	Teth5141653	1	TTGACAATTTTGATAAGTATAATTGTTTTAAGCGTTTTAGTAATGTTTCACGAATTTGGACATTTTATCG
Teth5141654	Teth5141654	Teth5141654	626	CCACTTTGATGAATAAAGGGTTTGAAGTAATAGAAGCAAAATGGCTCTTTGACATTTCTGAAGATAAAAT
Teth5141655	Teth5141655	Teth5141655	496	ATAGAAGGAGGGATTGGAGGAATCATAGGCTCTACCATCAGCTGTGCTGTATTTGCTTGGCTATTTCCTC
Teth5141656	Teth5141656	Teth5141656	531	ACAAACTATAAGTGAAAATTTGTATACTAAAAACCAGCCAGATCCAGATCTTATAATAAGAACAAGTGGA
Teth5141657	Teth5141657	Teth5141657	91	ACAAAATCTATTTTTAAATATGAGGGTTCTCGTTTAAAAGTTGCCAGGATAAAAGAACAAAATAACATTC
Teth5141658	Teth5141658	Teth5141658	123	AGATTATTATGGTACTCCAACTCCTCTTAACAGATTAGCCACCATTACAGCTCCGGAGCCAAGAGTACTA
Teth5141659	Teth5141659	Teth5141659	622	ATACCAATCATAGTTTTTGACCTTACTACCTACGGAAATATAAAGAAAGTAGTAACAGGAAAAGATATTG
Teth5141660	Teth5141660	Teth5141660	15	AGCTGTTAAAGAATTAAGAGAACGAACTGGCGCTGGAATGATGGATTGTAAAAAAGCTTTAATGGAAGCA
Teth5141661	Teth5141661	Teth5141661	290	TAGGTGGAACCCTAACTAATTTTAAAACAATTAGAGGAAGGATTCAACGATTAAAAGAACTCAAAAAAAT
Teth5141662	Teth5141662	Teth5141662	32	CTATTCTACCTCGTACTGTAGAGGCAGGAAATTTGAAACAAATTGACCTTCAAAAGCCTGTCATTTATTC
Teth5141663	Teth5141663	Teth5141663	700	GCAGCCACTATAATAGCAAAAGGAAATATCAGTATTCATAAAGGAGTACAGGGCGCTGGAAGGGCAAAAA
Teth5141664	Teth5141664	Teth5141664	27	GAAAACTTATAATTCTAATAAAGACCCAAATCTACGAAATGAAATAATAATCAAGTATATGCCGCTTGTC
Teth5141665	Teth5141665	Teth5141665	165	AATATCTGATAATTCTAACAAACTTAAGTTTGCCGATACCGGTATCCAAATTTTGATTGAAGAAATGGTA
Teth5141666	Teth5141666	Teth5141666	406	ATTTCACCTCCCGCAATAAGTATAGACATGGCAGGAGCAATTTTGAGTGTTCCGGCTATTAAATACGGAG
Teth5141667	Teth5141667	Teth5141667	4	AGCCTATATGTTATCGCCAAAATTGATGAGGAAGAATATGCAATAAACATAGAAAAAGTGCAGACTATAG
Teth5141668	Teth5141668	Teth5141668	128	GGTCTGCCCATACTTTAAAGGGTATGGCTGCTACTATGGGCTTTGAAAACATGAATAAATTAGCTCATAA
Teth5141669	Teth5141669	Teth5141669	309	TTATAAACCTTCCATTGATGCTACTTTTATAAGTGCTTCCCAAATAAATGCCTGCATAATAGCTGTTATT
Teth5141670	Teth5141670	Teth5141670	376	ATTCAAGATATAAGCGGTGGAGGATTAAGATGTAAGGTAGATAAAAAATTAGAGGTAGGGACTATCATAA
Teth5141671	Teth5141671	Teth5141671	744	AAAAAGGATATTGCAAATTGCAGCTCAAATAGCTAATCAACCTCCTCCTATAGAAAACAAGGGGTTGTGG
Teth5141672	Teth5141672	Teth5141672	873	ATTAGATGAAACCGATAATTATAGTTCTATTTTAAATGCTGTTTATTATTCAGGGCGGCCAATTTCTTAT
Teth5141673	Teth5141673	Teth5141673	174	TCCTTCTATATTATTAATAACTACTCTTCTGAGACTGGCTCTTAACATTTCGAGTACAAGACTTATTTTA
Teth5141674	Teth5141674	Teth5141674	823	ACAAACCCAACTCATCTTGCTGTTGCTCTTATGTACGATAGTAATGTCAATGACGCACCTGTAGTGATAG
Teth5141675	Teth5141675	Teth5141675	297	GCTAATTGATTATCAGTTGGGTTTTGGACTAGTAAACATTTTAGACATTCATAGTGAAACCCAAGTTCCT
Teth5141676	Teth5141676	Teth5141676	117	AGCTACCACACAAATTCAGGAACAAACTTTATCTTTTGTTCCTAAAATTGTCGCTATACTTATAAGTCTA
Teth5141677	Teth5141677	Teth5141677	388	AGTTTGGCTAAAATCAATATAAACAATGTAGAAGAATTACCTATGAGGGTAGTCATTCCTGCTTTTATCA
Teth5141678	Teth5141678	Teth5141678	83	TAACTCGATTTATAGGACAAAGCACTTTAAGATATACTCGATCTACTAATTTACAGGTGATAGATTACAT
Teth5141679	Teth5141679	Teth5141679	16	ATAGTTGATGATGCTGCTTTTATGAGGATGATGATTAAAGATATTATATCAAAAAACAATTTGGGGAGTG
Teth5141680	Teth5141680	Teth5141680	460	ACCCTTCTCAATAAAACTATAAACATTTCACCCCCTAAAGCTTTTATTGTCGATTTTACTGCCTCTATGC
Teth5141681	Teth5141681	Teth5141681	516	TATATTAGATATTAATCCCTCTTTAATAAGAGTGGAAACTAATTCGCAGTTTGCTCAAATAATATCTCCT
Teth5141682	Teth5141682	Teth5141682	112	TATTATAATTATTCTCCTGGCGGAGAATTTATAACTAATTTAAAGGGAGACAGAAAATTTGTCAAGGCAA
Teth5141683	Teth5141683	Teth5141683	25	AATGAAGAATTTATTATCAACGCTGAGTTAATTGAATTCATAGAGAAAACTCCCGATACTGTCATAAGCC
Teth5141684	Teth5141684	Teth5141684	175	GGTGGCGGAACCAATCCCCAACAGATTGGTCTTGGAGTAGCTATAGCTTCAATTGATACATTGTTCACAA
Teth5141685	Teth5141685	Teth5141685	228	GGGAATAAAAGATTCTCTCATCATTATGAGCAACAAAGCTTTTGTGGTAAATTTAAAGTCTAAAACCGTC
Teth5141686	Teth5141686	Teth5141686	20	ACAATGTTACAAGTATTTACAACAACAGAGTATCAACTCTAAATTCTCAATTAGGAAAAGATGATTTTTT
Teth5141687	Teth5141687	Teth5141687	491	TAGAAGAAAAACTTGGTGTTAAGTTACAACCAGATGCAATAGCTACGGCAATTAAAAGTGACAACTTTAA
Teth5141688	Teth5141688	Teth5141688	368	AGACTAACTTGAAAGACATAGCTAGTTATTATCAAAATATGGATCCGCAAAATGCAGCGCAAATACTCAA
Teth5141689	Teth5141689	Teth5141689	168	GGAGATGAAAGAAGGAACTACTATACATAAAATTCTTGAATCAGATGTGTATGTAAAAAAAATTCAACAG
Teth5141690	Teth5141690	Teth5141690	126	AGGAGAAATATGTAATATCAAGACTATTAACGGAAATACAATTTTGGCAGAAGTTGTAGGTTTTAAAGAA
Teth5141691	Teth5141691	Teth5141691	92	AAAGTGCGGATTTAGCAAAGCAAATAATAGAAAGGGCGAGACAAGTCCAGCAAGAGATACTTAGGAAGAC
Teth5141692	Teth5141692	Teth5141692	736	TCTAGGTCTATACAGAGAGTATTGAGAGAAGTAGACAATCACGATATTGCTCTTGCACTTAAAGGTTCTA
Teth5141693	Teth5141693	Teth5141693	935	GCTCACCAGGTACTGCGTCAAATAATCCTCCTGTAGCTTCAACGACTGGTAATGGTACTTCTGATTACAG
Teth5141694	Teth5141694	Teth5141694	4	GTTAATCAAATAACACCGGTTAATCCAGTAACTTTGGATAGCACTTTAGAAGCAACACAGAATAGCAGTA
Teth5141695	Teth5141695	Teth5141695	279	ACATCCTGATGCTGACCAAAATGGATATGTAGAGTACCCAAATGTAAACATTGTTTCTGAAATGGTAGAT
Teth5141696	Teth5141696	Teth5141696	43	GGATTGTACGCAGCCACTGTAAGAAACAATGTGATTGCCAATAACATCGCTAATGTGGATACTCCTAATT
Teth5141697	Teth5141697	Teth5141697	361	TCAAGAGGGGTAAAAGAATTTACTGATGATGACTTGATATTAGCGGAATACGGTGCTACAGTAGTTGGTC
Teth5141698	Teth5141698	Teth5141698	382	GAAGATAGACTAATTGATTACATAGTCGGAAAAAGAAAAAAACAGGCTAAAAATCCTTTTGAAATGTTGT
Teth5141699	Teth5141699	Teth5141699	441	AGATACAGAAGATATAGCAAAAAAAGCTTTAGAGATAGCTTCAAAGATTTGCGTTTACACTAATAACAAC
Teth5141700	Teth5141700	Teth5141700	1	ATGGCAAAATCTCTCGTTATTGTGGAATCTCCAGCTAAAGCTAAGACCATCTCTAAATTTTTAGGCAAAA
Teth5141701	Teth5141701	Teth5141701	860	ATTTAAGAGAGGATGTACAACAAAAGATTGAAGAAAATCTTATATTTCCTCTTACGGAGGAAGAGAAAGA
Teth5141702	Teth5141702	Teth5141702	19	CTACGCCAACTCAAAAACTATTTATACCAAAATCCCTTTTGTGACTTTCAATCTCTCAGCTTAAATGAAG
Teth5141703	Teth5141703	Teth5141703	160	ACAAGAACCTCTACCTCTTTTGGAACTGGAAGTGAAGCTGTAAATTTTCGTAAACAACAAAGAATATTGA
Teth5141704	Teth5141704	Teth5141704	67	ATGAGACAATTTGTTGCGCTACAAGATGATTATGAATGCTTTTTTTGTGCCGTTGATTTACATGCTTTAA
Teth5141705	Teth5141705	Teth5141705	142	CTTATTATACAGTATTTAACAAAGTTTCCTGCAGGATACATTATTTTTTTGCTAAACATCCCACTTTTAA
Teth5141706	Teth5141706	Teth5141706	1186	GATAAATATTTCGAAGAAGAAACGCCATCGGAAAGTTCCAAAGAAATTCGCGAACGAGTCATAAAAGCAC
Teth5141707	Teth5141707	Teth5141707	397	ACTTTTATTAATAAATTAATCGGCAGTAAAAGGGCAAAGACTGGCGATAAGCCGGGGGTGACAAGGGCTT
Teth5141708	Teth5141708	Teth5141708	65	GAGATACTATAAGGGTACATTATAAGGTTATTGAAGGAGATAGGGAAAGAATTCAGCCTTTTGAAGGGAT
Teth5141709	Teth5141709	Teth5141709	109	ATAAATATAAGAGATTTTTCAAAGGATAAACACAAAAGAGTAGATGATTATCCTTATGGAGGCGGGCCAG
Teth5141710	Teth5141710	Teth5141710	101	ACCTTGAGTATGTATGGATTTTTGATGACCAACAAAGGCCCCACAAATATGACATTGAATATGTCAAGAT
Teth5141711	Teth5141711	Teth5141711	47	CTGATGCTGTAGAAGTCAATGAAATTGAAGGACAGCAATCTGTTATCATAGAGCTTAAAGTTGCTCCCGA
Teth5141712	Teth5141712	Teth5141712	58	ATAGTAGTAGCAGATTCAAGATCACCAAGAGATGGAAGGTTTATTGATGAGATAGGATATTACAATCCTA
Teth5141713	Teth5141713	Teth5141713	1068	GAACAAAAACATGCTTAAAAATGTGGACTTTTCAGAAAAAGACTTAAAGAGGATAGAAGCCATTATTCAA
Teth5141714	Teth5141714	Teth5141714	40	TTTTATGGTGCTTTGCTTACAGATAAGCAAAGAGAAATTTTTGAGATGTACTATTTAAATGATTATTCTC
Teth5141715	Teth5141715	Teth5141715	305	TTTATGAAATTTTGCAAAAGGATGTAGAACCTTTTACCTTGACTTCTCCTATGGTGATATTGAACGTTGG
Teth5141716	Teth5141716	Teth5141716	2432	TAGCAATTTTAGATAAAGAAATCACTGCTTTGAAGATTGAAATCGCTAAAATCGAACAAAAGCTCCAGAA
Teth5141717	Teth5141717	Teth5141717	78	GGGGATACCACATTTTATAAGAAGTTATCATGATACGGCTTATGATGGATTGTTTCAAATGGTAACAGGA
Teth5141718	Teth5141718	Teth5141718	28	TCTAAACCTAAGTCTGTAGCAGGTGCATTAGCAGCCGTCTTAAGAGAAAAATCTTCAGCAGAAATTCAGG
Teth5141719	Teth5141719	Teth5141719	432	AAAAACTGTGAATCTAATTCGACAGTATGACTTTAAATTAGGATTACAAATAATGATAGGACTACCTGGA
Teth5141720	Teth5141720	Teth5141720	454	GTTCGCAATGTAATTTTAGAATTGTTCAAAAATATCATTGAAGAAGTTTTGGAAGGGCTTATTTATCGCG
Teth5141721	Teth5141721	Teth5141721	921	TAACGACAAATTTGAAACAATGGCTATAAAGAAGGTCTTTAAAGACCATGCGTATAAACTCTATGTAAGT
Teth5141722	Teth5141722	Teth5141722	58	GAAATAACGATGGAGTCATCTTTTATAGATGATTTAGGAGCAGACTCTTTGGACATAGTAGAGCTCATAA
Teth5141723	Teth5141723	Teth5141723	283	AAGGATAATTTAATTTTGAAGATGGATGAAAGCGAGTGGGACCAAGTAATAGATGTAAATTTAAAAGGTA
Teth5141724	Teth5141724	Teth5141724	171	AACAGAAAATACTCAGCCGGCCATTTTAACGGTTTCTGTTGCTTTAACAAAGGTTTTGCAAAAGAGAGGA
Teth5141725	Teth5141725	Teth5141725	577	ACTCGGTTTGTATGCTCTACTGAATGTACTGCTCATCCTCGTTACAAAGAATATATTTTAAAGGCAAAAG
Teth5141726	Teth5141726	Teth5141726	145	GCAGATCCTTCACAAGCAGCTTCTGATTTAGGAACTGAAGCTGCAAGGAAAGCATTAGAAGATGCAAAGG
Teth5141727	Teth5141727	Teth5141727	2	TGAGGTTAGCAATTGATGCTATGGGTGGTGACCATGCTCCAGAGGAGATAATTAAAGGCAGCTTAGAGGC
Teth5141728	Teth5141728	Teth5141728	59	CTAACCCCTTTTACACTGATGACGAGTTAGCAGAAATGTTTGGAGTAAGTGTACAAACTATAAGACTTGA
Teth5141729	Teth5141729	Teth5141729	54	TAATAGTTATAAAATAGCTGCTCCGGCTTACGTTTTATGTCCAAGATGTCATGAGCCTAAACTACCTCAT
Teth5141730	Teth5141730	Teth5141730	385	TTGTGTCCTGTTTGCGGTACTAATTTAAACCATCAAACCTGTAGCTGCAAGCGGGAAGATATTGATCCGC
Teth5141731	Teth5141731	Teth5141731	70	AAAGTGCTAGCGAAAGGATTGGCGGAAAGAATAGGTATCCATGATTCTCTTTTAACTCATCAAGTAGAGG
Teth5141732	Teth5141732	Teth5141732	205	CCTGAAAAGTCGCCTCTTTTACAAAAATATGCTGAAGAATATTATAATTTGAGAAAAAACAAAGGAGTTA
Teth5141733	Teth5141733	Teth5141733	4	GGAATTTTAGGAATTATTGTCGAATATAATCCTTTTCACAATGGCCACCTTTACCATCTGCAAACTTCAA
Teth5141734	Teth5141734	Teth5141734	271	TACACTTCCGGCTATCCCGTGGGGGCTCAAGTAATATCAAGACTTTGGGAAGAAAATTTATGCACAACAG
Teth5141735	Teth5141735	Teth5141735	363	TAGAGAATATGCTGATGAATTACTTGCTAAAATTGAGTCACAAGTGTCTGAAATATTAGAAACTATTAAA
Teth5141736	Teth5141736	Teth5141736	378	AAGTTCCAGTGTGGTAAAAGAAATTGCTCAGTTTGGCGGTTGTCTTTCTGAGTTTGTGCCGGATATTGTG
Teth5141737	Teth5141737	Teth5141737	183	ATTAAGCAGAGGGGCACAGTTTTGCTATTTTGTAGATAAAAGTTTAAAAAGCATAAAATGCATAAGGGAG
Teth5141738	Teth5141738	Teth5141738	20	CCAAAAATCCTCTTGTTGTAAAAGAAGCCAAGCAAGTTATGAGCCAATGGAAGTATGAGATAGCTAATGA
Teth5141739	Teth5141739	Teth5141739	20	CTAAGAATCCTCTTGTGGTAAAAGAGGCAAAACAGGTTATGAGCCAATGGAAATATGAAATAGCAAGAGA
Teth5141740	Teth5141740	Teth5141740	474	GGCTTTTGATTCTTTAGACTATCTGTACAGAGGAGGACGTCTACCTAAATCACAGGCTTTTATAGGAAAT
Teth5141741	Teth5141741	Teth5141741	1129	AATTTAGGACTTTGTATAACTGATGAGCAACACCGATTTGGTGTGAGACAAAGGGCGCTTTTGACACAAA
Teth5141742	Teth5141742	Teth5141742	1344	TTTTGAAATCAAAAAAGGAGATGTGTTAGGTTTTATAAATGACAGTCTGGAATCAGTAGGAAAAGATTAT
Teth5141743	Teth5141743	Teth5141743	197	CACTGGAAGTTTATATAGTTGTCCTATACGGTGTAAATATAAAAACTGTTTCAGCGAATGCTATTGAAAA
Teth5141744	Teth5141744	Teth5141744	59	CCCACAGAAAATCTATAAGAAAGTGGAAACCTAACATAAAAAAAGTAAGAGCTATAGTAGATGGTACTCC
Teth5141745	Teth5141745	Teth5141745	53	CGCTGGGATATATATTGATGGCTTTGGGTGTATTGATATTTGTTATGTATATTCCTTACTGGTTGTGGAT
Teth5141746	Teth5141746	Teth5141746	223	ATGAAGGATGAGACAGATACACAACTGGCAATGTTAAAAGCGATAGAATTAGGTGCAAGAGAAATCACTT
Teth5141747	Teth5141747	Teth5141747	114	TGTTCCAAATATTACTATTGGACCAGTAGTTGTAAAGTCCCTTAGAAAATTTTTTTCTCTTCCTTTTGAT
Teth5141748	Teth5141748	Teth5141748	367	GAGGCTTTTGATTTGGTGACTATTTATCAGAAAATAGGATATAAAGCAGTGACTACTTCCGTAGTAACAA
Teth5141749	Teth5141749	Teth5141749	1634	AGATGCCTCAAGATTCTTTACAACAACGAACTAAAAATGTTATTATTGAATTGCCCAACAAACCGGGTAC
Teth5141750	Teth5141750	Teth5141750	55	TATTATTATGCTTCGGAAGAAAAAGATTTGCCACTGTTTATTGTGGCTGATGGAATGGGAGGCCATAATG
Teth5141751	Teth5141751	Teth5141751	666	TCAACTAATGCCAATAAATAAAGCTTATCCATTAGAGGAATTGATGAAGGCTTGTAAATATTATGTAGAT
Teth5141752	Teth5141752	Teth5141752	653	ACCCTGAAAGTCATCAATTGTACAAAGAAGGTTTTATTTACATTCAGGATGAAGCTTCTATGTTGGTTTC
Teth5141753	Teth5141753	Teth5141753	37	GCTTTAATATTTGCTATGTATGCACAAGCTAAGGTGCAGGGCACTTTTAGCAAGTATGCTCGTGTCAGAA
Teth5141754	Teth5141754	Teth5141754	520	AATGTGGCAGTTGCTACAGGAGGTACTCTAGCAAGAAAAGTAGTAAAGGACACAAAGCCAAAGGTTATAA
Teth5141755	Teth5141755	Teth5141755	588	GGAAGAGGAGGCTTCTTATTCACCAATACTTACTAAAGAAATGGGACATATAGATTGGAACAAAACGGCA
Teth5141757	Teth5141757	Teth5141757	195	AGGTCTTTTAGAGCTTATAAACCCTGAGATTGTATATGAAGAAGGAGAACAAGTAGGGGCCGAAGGATGT
Teth5141758	Teth5141758	Teth5141758	2114	CGGAGATAGCAGAAGAAATTCAAAAGATGAAATATTCTAAAGATATAAGGATAGCTGTAGACATTGACCC
Teth5141759	Teth5141759	Teth5141759	1113	TAGAGATTTAAACGTAAAGGAGTATCCTTTGATGACAAAGATAGAAGCTTCTCATGTGATATTAGATGAA
Teth5141760	Teth5141760	Teth5141760	43	GATAGCAAATATACTTTGTGTTCTTTAGTTGCAAAAAGAGCAAGACAGCTTATTGCTGGTGACACTAAAT
Teth5141761	Teth5141761	Teth5141761	238	TATGGCCACTACTACGGTACACCGAAGGATTTCGTATTAAAAAATTTAGATGAAGGAAATGATGTGGTTT
Teth5141762	Teth5141762	Teth5141762	155	CAAGAGCCGTTATAATTACTGATAGTGACCACATAATACTTTCTGCTGTTCAACCAGAGACCGTAGCTAA
Teth5141763	Teth5141763	Teth5141763	293	AATTTGAATTAGAAGGATTTATAAAGGTAAGTGATTTAGTGTATCTGCCGGAAGTTATCAGGGTAAAGAA
Teth5141764	Teth5141764	Teth5141764	676	GTTTTAGGTAAGACGGAGCGAAATGTCAATGTCCATTTTAAAGGTGGTAAACTTTTAGTAGAATGGCTGG
Teth5141765	Teth5141765	Teth5141765	453	TTTGACTTCTTACAAAGGGAATTATAAGGCGGTTTTTATGTATTCTTTAATACCAGCTTTTTTAGGAGTT
Teth5141766	Teth5141766	Teth5141766	1	TTGAAGTGGTTACTTTTTGTGTATAAGGTCCCAAGTGATTCGTCAACAGCTAGGGTTACTATATGGAGAA
Teth5141767	Teth5141767	Teth5141767	1341	GAAAAAAATATCACGGCAAACTCTTTCTCAACCGTTACATGTAGTATCTTCAGACGGTTTCGACATATAT
Teth5141768	Teth5141768	Teth5141768	334	TATAAAATTGGCTTTGAAAAAGATAAAAGAAAGTTTACTTCCCACATTACCATTGCCAGAGACATACGTT
Teth5141769	Teth5141769	Teth5141769	2	TGATCTATATTAGAAATCTTACAAAAGTTTATCATTCAGCTTCAGGAAATGTTAGGGCTTTGGAAGACGT
Teth5141770	Teth5141770	Teth5141770	1	ATGTCTGAAACTATAAACTTGTTGCTGGTTGCCACATGGCAAACTATTTACATGGTGGCGGTGTCAACGT
Teth5141771	Teth5141771	Teth5141771	222	GTTCACAGATTACGTGCAACCCAACCTAAAGCTAGCTGAAAAAGAATTAGATGCTAACTATTTCCAGCAC
Teth5141772	Teth5141772	Teth5141772	465	AAATCTCGAAATTCCAGAAATCATCATTGATAAATTTAATCTTGCCGATTTAGTCCCTAAAAACTTCAAT
Teth5141774	Teth5141774	Teth5141774	647	TAAAAAATATAGTTATGAGTGTTGATGGAGTTAAAGGAATACAAAGCTTGAAAACCAGGGTGTTTGGACA
Teth5141775	Teth5141775	Teth5141775	50	ACATGAGAGTATCAATGCATCCTGGACAATACACAGTTCAATATCATACAAAAATTTTAGATTCCCTAGA
Teth5141777	Teth5141777	Teth5141777	2	TGGCGCTTTTACCTTTGAAAGAGTTGTATCTTGCCTGTTTATATTGTACAAAATGTGATTTACATAAAAC
Teth5141778	Teth5141778	Teth5141778	279	ATTAGGATTAAAAGGGATGATTGGGAAGGGTGCTAGGTCAGAAGAAGTTGTAGAATCCATGAAAAAACAT
Teth5141779	Teth5141779	Teth5141779	304	AAAGAGGGATATTTGAGAAAGTCTGTTGTGAAAAGCCCTATAGAAAGAATTAACACAAATGACAATACTC
Teth5141780	Teth5141780	Teth5141780	765	TTACACGAAGTATGCTTATTTATTTGAGGGCACTCAAGCCCGCCCCCCAAAAATAAACTGCGAAATATGC
Teth5141781	Teth5141781	Teth5141781	702	GACAGATTACAATCCACCTCTTACAGGGCCTGATAATAACATATATTATGACGATTTAAAACATGATACC
Teth5141782	Teth5141782	Teth5141782	21	CGCAATAAATCCTTATCTGCCTATGACTTATGGAGTTGCAGGTCTTAGGGAAGCAATATCTGGGAACAAT
Teth5141783	Teth5141783	Teth5141783	539	ATTCTATAAGTCCCGGATGGATAGAAGTGTCTGAATGGAAGAAAAGTAGAGAAGCTAAAAAGCCCCAATT
Teth5141784	Teth5141784	Teth5141784	61	CCAGACAAAGTATATGACGATGCCTATGATGAAGCATACCATCATTATATGGCCATAAAAGAAGCTGGAT
Teth5141785	Teth5141785	Teth5141785	15	TGAATTTCACCATCTTTTCAGGCTAACGGATGATACAGGCATTTTACAGCATTCCCTTTACTCTATTCCT
Teth5141786	Teth5141786	Teth5141786	121	TTTGCAGGAGTAATTGCAATAAATGATAATAAAACTTATGAATATGACAGCGATGTTAAATATCAGTTAC
Teth5141787	Teth5141787	Teth5141787	637	GGCTACTGGATAGATATAGGTACAATAGACAAATACAAAAAAGTTCATGAGGACATTTTAAAAGGAAAAT
Teth5141788	Teth5141788	Teth5141788	200	ACGGAATTAATTTTATGAGATTAGACAAACCAGTGATGAGCAATGAGACAGAACAAGAGCTCAGAGGATT
Teth5141789	Teth5141789	Teth5141789	1	ATGTTCAGGCTAACAAGACTTAGTAACAAACCTATATTGTCGCCAATAAAAGAGCATGAATGGGAAAAGG
Teth5141790	Teth5141790	Teth5141790	548	AGGCATCTCTTCTTACTGATAATAATTTTTATCCTGAAGACATGCAAGAAGGCAACGATTTTCTATGTAT
Teth5141791	Teth5141791	Teth5141791	28	ATGTTTCTTTCAATATTGGTAATAGTACTGGCTCTTATTTGGATAAGTTTTTTTCAAAAAAATGGCGTAG
Teth5141792	Teth5141792	Teth5141792	268	GTACAATATATTCATCAGGACCCTTATGCTTCCTTACATCCGGCTAAAACTATCTATAAAATAATCGCAG
Teth5141793	Teth5141793	Teth5141793	283	GTACCTCAGGCAGCTCAGCAATCTTTAAATCCTACAATGAAGATAATTGACCATTTTAAAGACACAGTAG
Teth5141794	Teth5141794	Teth5141794	640	ATAAAAGGAGCTATGGAGTTTTCAGTAGGACTTATGTTTTTAGGACTAGCCAAGTTTGATCCTACCCATT
Teth5141795	Teth5141795	Teth5141795	302	CGCTACCATGGACTCTTTTTGTAATTTCTTTAGCTACTTTTTTGAGTTTTACAATAGGAATATTTTTAGG
Teth5141796	Teth5141796	Teth5141796	1394	TGATTCCTGAAGGTATGAGAGACCAAGTAATGAGAAGTGGAGATTACGATGTAGCTATTGAATTTGGTTC
Teth5141799	Teth5141799	Teth5141799	224	ATTCGGGAACAATACTTGGCATGAATAATGTTGGTGTAATTTACCTATTGCTGGATGAAAAAAATGGTGA
Teth5141800	Teth5141800	Teth5141800	441	TAAGATTGTAAGCGTATTTACTCTACAGGAAAATAATAGATATGGCAGACCTGATACATTTACTATAGGA
Teth5141803	Teth5141803	Teth5141803	11	TATTTGTGATTGCCATAAGCGGGGTATTTGTTCTAGTGAATAATATGCCGGGTGACCCCGCTTATGGTGA
Teth5141804	Teth5141804	Teth5141804	157	GACGAACTAAGTATTGCTTTATCTTTTTCTGATGAAACAAAAGCTGAAAAAATCGCCGATGTCGCCAATG
Teth5141805	Teth5141805	Teth5141805	227	ACTACTTTAGAAAAAATAAAAACATGCCATATCTTATTTTTGAACTGGATAAACAAAACGGCAAGAAGAA
Teth5141806	Teth5141806	Teth5141806	4	GATATCAACCCTTCTGTTCAACTTGATATTAACCGCTGGAATAGGGTAATTTCTTACAAGCCTCTAAATA
Teth5141807	Teth5141807	Teth5141807	498	CGCAAACCTCGAAATTCTTTCTTCTTCTGATGTGTCGAAAGTTTACGTTTATATAAGAGAAGGAAAATAC
Teth5141808	Teth5141808	Teth5141808	422	CAATTTGGGGTATTTCCGGTGCTTCCTGTGAAGTACATTATTCGGCATCTAAAGGAGGAATAATAGCTTT
Teth5141810	Teth5141810	Teth5141810	461	CGGTTTCTTTTTTAGACAGGTCAAAAATTACTGTAATAAGACCTATGATATACGTTAAGGAAAAAGACAT
Teth5141811	Teth5141811	Teth5141811	1168	ACTCAATCAAAAGACCATCCAATATTATTAGCCTCTGAAGAAACTCAATACTTAAAGTGCCTAATTCTAC
Teth5141812	Teth5141812	Teth5141812	8	GGCAACAATTAGGCTCCAGGCTTCTATACGAGGGTACCGTCGGATACGATGTCCTTCAGCTTCAAATGAT
Teth5141813	Teth5141813	Teth5141813	117	TCAATATCCTAAATACAGCGAAATTTTTAGTAAAGAATTGGCATTAAAATTTAAAGGCCACGAAATAGAT
Teth5141814	Teth5141814	Teth5141814	19	GTTGGGGGACTTAAGTTAAAAAATCCGGTGATGACAGCTTCAGGTACTTTTGGGTTTGGAAGAGAGTACG
Teth5141815	Teth5141815	Teth5141815	126	AAAGAGGCCTATTAGCGTATGCTCTGTTGAGGACAAATCCTTGACAATTGTGTACCAAGTTAAAGGGGAA
Teth5141816	Teth5141816	Teth5141816	481	ACTTCTAACAAAGGTTCTAAAGATATACAGGATATAAAAACTACCAAGGGTGAGTATGTATATCAAAGTG
Teth5141817	Teth5141817	Teth5141817	776	ATCTTACCTTGACAGATGAAGCAGTTTACAATTACGATACAAACACAAAAGCTTATCCACCCTTAAGGAC
Teth5141818	Teth5141818	Teth5141818	206	CCCATTACGGCAATATAGAAGTGGCAACCAGCAGTGTGGCTAAAGGGGAGTCTTTAATAGATACCATAAG
Teth5141819	Teth5141819	Teth5141819	225	CCTCACGACAGACCTTGAACAGCCTTTAGTGAAGAAAAAAGATATAGGTGTAGATGTAGTAGGTAAAATA
Teth5141820	Teth5141820	Teth5141820	94	TTAGGAGAAGACAGTAGCATAATCGATTTCGGCGAATACGTGGCGGTCCTTTCAACAGACCCCATAACAG
Teth5141821	Teth5141821	Teth5141821	62	ACGTTTTTCTTGCGGCAGAATTAGATTACACAAGGTCTTATATTAAAAAATTGATTGTGGATGAGCTTGT
Teth5141822	Teth5141822	Teth5141822	93	GGTTATAAAGAATTTTTTTCATCTTACTTATGTGGAGAATAAAGGTGCGGCATTTGGTATGCTTCAGAAT
Teth5141823	Teth5141823	Teth5141823	59	GTTTAGAAGATGCGGAAGACATGTTTGAATACGCAAGGGATCCAGAAGTTACAAAATATGTATCATGGGA
Teth5141824	Teth5141824	Teth5141824	45	GACAATAGCATTGCAGATTACAGATAATGCTACTCTTATAGTGAAAGCACCTTTTGGTATAGATGAAAAG
Teth5141825	Teth5141825	Teth5141825	755	AATATGTGAAGAACATTAATGGGGAAATAATAGTTGACAAAGTTTGCTCTGTAAAGAGTTCTATTACCTA
Teth5141826	Teth5141826	Teth5141826	1160	GCACTGTTAATATGGATGAGACTACGTTTCCCTTTAGCAAAAAAGTGCTTGATAGAGCAAATGTTATTGA
Teth5141827	Teth5141827	Teth5141827	180	AGGAAGAAATGTTATTCTAGAAAATTTACGAGAAATACAAACGCAAAATATGCTATTTCCCTCTGCTGAT
Teth5141828	Teth5141828	Teth5141828	17	CAAAGGAAATATTTAATCCAGTCCAAGATAATATCAAAAAGCTTGCTGAGTTATTTCCTGCTGTTGTAAA
Teth5141829	Teth5141829	Teth5141829	252	AAAAACAGTTAAACCTCCTGCGGTGTTACGGTTTATTGATAATAAAGGCAATTACCTGTACTGTTTTGCT
Teth5141830	Teth5141830	Teth5141830	2461	AATTTAGAACTAAATGAATATCTTCAATTAGAATACCGTGTCAAACAAAAAATGCTGGCGGTAAATTTGA
Teth5141832	Teth5141832	Teth5141832	1927	GATTCCAGGAGGAATACATGTAATGAATACAAAGGTAGGCCTGTTTTACCAAAACCGGAAAAGGTGATAC
Teth5141833	Teth5141833	Teth5141833	1	ATGTTAGATGATATTTACAAAATTGGAACCATTCGTTCAAAAGTTGAAGCAAAAGATATGGATAATGAAT
Teth5141834	Teth5141834	Teth5141834	823	AAAAATGTTTTAACAGGAACTTCACTAAAAGGTGCGATAAACTCAAGAGCTTTTAAGATTGTGAACACAT
Teth5141835	Teth5141835	Teth5141835	1361	ATTTAGAAGATGTGGACGATGAGTTTATTATAGTAGCAACTTCTCCTATTATTTTATATAACGAATGGGG
Teth5141836	Teth5141836	Teth5141836	503	GAACCAATGAAAGTGCAGAGCGCGTTAAAGACGATGATAAAAAAATTATATCATCAGTAGCTAGGGCTAA
Teth5141837	Teth5141837	Teth5141837	582	ACAGGAAATACAAAATGCTATTAAAAGTAATAAAGGTGAAGAATTTATAAAATGGTTAGAGGATCCTTTT
Teth5141838	Teth5141838	Teth5141838	35	GAGCTTATACTAAGTGTAAATATAAATTTGATAATATTGAAAGTGACAGTAGTTGCTATGTACAGGAAGC
Teth5141839	Teth5141839	Teth5141839	85	GTATTTTCTCATGAACTCACAGATTTTCAAAAAGAAGATGCCATCGCAAATTTAGGCGTAAATGAGTTTG
Teth5141840	Teth5141840	Teth5141840	105	TGAGAAACGATATGAAATAACTATAGAATTAACAAGACCCAATGGCAATATTGCAAAAGTAAAAACTGGT
Teth5141841	Teth5141841	Teth5141841	72	TGTAAGTGGTTTGCCAAAAGCATATTTAGTTGAATTTGATGATGGTGAGTTAGAAACAATCGAAGAAGAT
Teth5141843	Teth5141843	Teth5141843	180	ATCAATAGGCAACTTCATAAATGCAGTTATTAACTTTATAGTTATAGCTGCCGCAATATATTTTTTTGTA
Teth5141844	Teth5141844	Teth5141844	1460	CTTTTAAAAAGTTTTTAAAGGATTTTTCATTAATTTCACAATATCCTCCAGCTTCTTTAGTCATATGGGA
Teth5141845	Teth5141845	Teth5141845	133	ACAAATACAGTAGCTTTATGGACAGGATCTGTCACAGGGGCATTGGGATTTAAAGAAAGACTTTCTCAAA
Teth5141846	Teth5141846	Teth5141846	95	TTGAGGTAGCTGCTACAGCGCCTTCAGCTAATAATCTTCAGCCTTGGGAGGTCATAGTTATAAAGGACAA
Teth5141847	Teth5141847	Teth5141847	152	TGACTGCGGCGCGAAACAAATACACTGATTATCTGCGCAAAACCAAAAAAGATATGACAGTTTCTATTAT
Teth5141848	Teth5141848	Teth5141848	363	GCAATTTCAAGGAAACAAATCTTTTTGTGTTGTCGAAACTGACCACATAATCCCCTATTCCGAAATCTCC
Teth5141849	Teth5141849	Teth5141849	56	CCATCATGGGAATATCCATTGCTGTTGTGAATAATTCCAACAGGAAGTTTTCTGATATAGATGAGATAAG
Teth5141850	Teth5141850	Teth5141850	161	TAGCCAACATACCTGAAGCCGGCCTAATGGAGGAGGGGGGATTTTTATACTGGATATACCAGGGAGTAAA
Teth5141851	Teth5141851	Teth5141851	57	TTACCTGCTGTCCCTCATTCTTGACCTTATGAGGGTTGTATTCTACAAGAAGGACAAAAAAGAGCCCAAA
Teth5141852	Teth5141852	Teth5141852	230	TACAGCACATAGCCTTCCGGGTGGAGGACATCGAAAAAGCTCTAGAAGAACTCAAGCAAAAGGGTGTAAG
Teth5141853	Teth5141853	Teth5141853	716	GGGAACACCTGGACTACCTTAGCAAAAATGGAATCCTGGAACAGAAGAGAAGAGCCAAAGTAAGGGAAGA
Teth5141854	Teth5141854	Teth5141854	16	AAGATAAGAGTATTAATAGCAAAACCAGGTCTTGACGGCCATGACAGGGGAGCAAAAGTAATAGCCAGGG
Teth5141855	Teth5141855	Teth5141855	568	CCGGAGAAACTTTCCGGTACCATCCAGAACGACATACTGAAAGAATATGTGGCCAGGGGTACCTATATAT
Teth5141856	Teth5141856	Teth5141856	950	TAGATGTTACTTGGGATGACCCTGTGCCTGATAGGGGGAATAAAGTAATGTATACTTATTTTAATGTAAC
Teth5141857	Teth5141857	Teth5141857	21	GTTGTGGTTTGAAACAAAAAAGAGGAGAGAATTTATAAACATTACACCTTTTATAGAGGAATGTGTGAGA
Teth5141858	Teth5141858	Teth5141858	425	ACCCCTTTGGATGGGGGTATAAGGATTTAAAAGGTGAAATTCAATTTGATGCAGAGGATTCTTATCAAGA
Teth5141859	Teth5141859	Teth5141859	34	ATTATGTTAACTGCAATAAAAAAGCAGTTGGACCAAATGTCAGAGATGATGGAGAAGATGAAAATTGCTG
Teth5141860	Teth5141860	Teth5141860	83	CTATCTATCAAACTTCTGTTTTCACTTTTGATACGTTGGAAGAAGTTTACGATTATCTTGGTGGTAATCC
Teth5141861	Teth5141861	Teth5141861	295	TCTCATAAAAAGTTTATTGAAAAATTCAATCTTCCTTTTATTCTTCTAAGTGACAAAGATGCTAATGTGT
Teth5141862	Teth5141862	Teth5141862	671	ACGGAATAATGGTGGAAGTTCACCCTGAGCCCGATAAAGCTTTATCTGATGGAGAACAGTCTCTTGATTT
Teth5141863	Teth5141863	Teth5141863	271	AAAAGTGATATCCCTCTGGTTTACCTTGTCTACTATAACTCTATATTCAAATATGGCATACAAAAATTTT
Teth5141864	Teth5141864	Teth5141864	1042	AGTGCTCACGCTTTGGCATATGCTATGAAACTGGCTCCAAATTTAACGAAAGACAATATTATCATTGTAA
Teth5141865	Teth5141865	Teth5141865	227	TCGATGTTTTACAGTTTCACGGTGATGAAACACAGGATTATATAGATAATTTTAAAAATTTCACAGTGTG
Teth5141866	Teth5141866	Teth5141866	606	ATATATACCTCAAAATACAACAATTGTTTCTGAAAGTGGAATAAAAACGCCGGAAGATATAAGGTATCTG
Teth5141867	Teth5141867	Teth5141867	432	AAAGGGTATGGGATTTTTGTTTGCGCCCAAATATCACGTCGCAATGAAAAACGTAGCAGGCATAAGAAAA
Teth5141868	Teth5141868	Teth5141868	356	AGAATCCTATAGAGGCAATGAGATATCACTCTCTTGTTATAGATAGACAAACTCTTCCAAGAAATTTAGA
Teth5141869	Teth5141869	Teth5141869	737	TAAGCTCCCACCCTTTCGAGATATACAGAAGATTAAGGTCAAAAAATCCATCTCCATATCTTTTTTACAT
Teth5141870	Teth5141870	Teth5141870	961	ACTAAGAAAAATGATAAAACAAGTATTACTGAAGTAAGTTATGTTCCTACTTGGGTAAGAGTCTTTAAAA
Teth5141871	Teth5141871	Teth5141871	223	ATTGTAAAAATTGATTATAAACCGGAAGGAGTTACAATTGACGAGAAGATAAAAAAATATGAGAATCTTT
Teth5141872	Teth5141872	Teth5141872	60	TATGACTCACAGAGGGTATCCAAAAGAAAAACTTGTGGAGTTTGGATTGAGTGAAAGTATGGTGAGAATA
Teth5141876	Teth5141876	Teth5141876	567	TACCCCCTATTTTCAAAATCCTCTTCTATTGGGAGCCGATGTAGTTGTTCATAGTGCTACTAAATATATA
Teth5141877	Teth5141877	Teth5141877	718	GCAGGTGGAACTGGTTCTCTTAGTGTACAAATAATAGCGGGATTAAGCACAATAATATTTATACTCTCTG
Teth5141878	Teth5141878	Teth5141878	464	GCACTGAAGGTCCACGATTTGAAACTGCACAAGAGATAAGAATGTATAAAAATTTAGGTGCCGATGTAGT
Teth5141879	Teth5141879	Teth5141879	396	TAAATTAGGCATACCTTATAGGCCTGCTTTTGCTTTTTCTACAGCTATTAGATTGGTTCCAATGATAGTA
Teth5141880	Teth5141880	Teth5141880	195	CCCTCATTTTACAAAAGGGCACTATAGCGGAGATGTTATAGTGAAAGGTATAAAAGTAAAGGAAACAAGA
Teth5141881	Teth5141881	Teth5141881	556	TTTGTGTACGCTGATGAGACAAGGCCTCGATTACAGGGCAGTAAGTTGACAGCTTGGGAATTAGTACAAG
Teth5141882	Teth5141882	Teth5141882	33	GCTGCGGACTGATTTGCAAAAGCCTAAGGCCCAAAAAGGCGAATCTTTGATTAAAGTTGTGTTGGCTTCT
Teth5141883	Teth5141883	Teth5141883	621	AAATTCCCTGTTTTTGTTGCTTTATCAATTACATTATGACAAAGAAGGAAGGACTATATTTTATTCTTTA
Teth5141884	Teth5141884	Teth5141884	69	TACAGGTGGAAACTTAAGTATTTATAATCGAGAAAAAGGATTAATGGCTATAACTCCTTCTGGAATGGAT
Teth5141885	Teth5141885	Teth5141885	235	CCGTTATTTGATTGGTTGAGTAAACATATCTGGCCTGTTGAATCTAAACTTTCAGCAGAAGACGTTTACT
Teth5141886	Teth5141886	Teth5141886	727	ACTATTCCGGCTAACCTTGCAATTGCTTTAAATCCAGAGTTTGATTATGCGCTTGCAAAGTTTGGAGACG
Teth5141887	Teth5141887	Teth5141887	85	TACGGCCACATTATTGTAGGAAGAATGGGTATACCCTATAAAGATAGGGGAGTATCGGTTATCGCTTTAA
Teth5141888	Teth5141888	Teth5141888	388	AAATTTAAATCTCTTTTAGAAGCCCAGTTGGAATCAATACTTTCAATAGATGAGAAAGAATTGATTCCAG
Teth5141889	Teth5141889	Teth5141889	534	AGCTGCAGGTTTTGGTATATCAAGGACGAAGGCTTCAGAACTTATAAAGTCCGGTCTTCTTCAAATAAAT
Teth5141890	Teth5141890	Teth5141890	82	TTATCTTTGCTACGAATGGAGAATATGTCAAATCCACTTTCTCGCTTTGTGATCGTAACGACAGAACCAA
Teth5141891	Teth5141891	Teth5141891	276	TTTTTTAAGCGGTGCAGCCTATGCTCTTAATGGAGAGATAAAGAAGATATCTGGCTATATATTTTTAGTT
Teth5141892	Teth5141892	Teth5141892	400	TACCTTCCACCAGAAGAGGTAAGGCCCTATTTTAGAAAGATGAAAGAATTATTTGAAGAGCTAAAAGAAA
Teth5141893	Teth5141893	Teth5141893	702	AGAAGTAAAAGGAGATTACCCTTTTGTAAAAATAGTGGATAATTTGGAGTGGTATTTAGCGTTGGTTTTA
Teth5141894	Teth5141894	Teth5141894	308	GTTCTTTAGTTGAAGTAAAAAGTCTTCCTAAGGGTGCTCTTATAGAAATAGAAGTCGTTGCTCATAAATA
Teth5141895	Teth5141895	Teth5141895	863	TAAGTTCTGAAACATTAAATTCCTGGATTGTCGAAGCAATAAAGGATTCAGCAACAATATTAATTATAAC
Teth5141896	Teth5141896	Teth5141896	649	CCACAAAAGGGCGCTACAAAGGAGATGGTAGAAGTTTTAGATAAAAACCTTGAACATTATGGTAAACTTT
Teth5141897	Teth5141897	Teth5141897	724	AATCTTTCCTGCATCATAGGAATAGGTCCAGATTGTAAAGATATAAAAAACTATCATACTTCTTTTACAA
Teth5141898	Teth5141898	Teth5141898	1328	TTACCAGTATGTGCACTGTATTTGCAGAATCGGAAGTAATATCTCTTATTGCCCAAAATAAGGACCAGAG
Teth5141899	Teth5141899	Teth5141899	500	TGTACATTATTGATATTCCCTACAAATATTCTAAAGACGCTGTAGTGTATGTAAAAAAACAACTTTTAGA
Teth5141900	Teth5141900	Teth5141900	1	TTGCGCATCTTAGGCTTTGCTACTTTTATTCATGTAGATGAGAATGGAAGGCCAGCGCCGCATAATGTTA
Teth5141901	Teth5141901	Teth5141901	88	GGCATAGATATCGACAAAATTGCAAAAATTACAAAGTTACCTGTAGAAGAAATAAAGAAATTGCTAAATT
Teth5141902	Teth5141902	Teth5141902	75	TATAATTGAAGGATTCCATAGGCAGTTAAGGAAAGTTACAAAATCAAAAACAATATTTCCATCCGATGAA
Teth5141903	Teth5141903	Teth5141903	635	AAAAAACTCTCATTGAAATTCAACTCAGGCATATTGATTATCTTGACCAAGAAATAACTAAATTAGATGA
Teth5141904	Teth5141904	Teth5141904	52	ATGAGGATTTTTGCTTCTCATACGAACGTTCCTGTACCGACAGGTCAACTACTTATGTCTATATTAGAAG
Teth5141905	Teth5141905	Teth5141905	37	ATCGGAGTCAGATGGATTAAAAGGTTCTTTTTTCAAAAGCATATGATAGAGGCAGGTGAGGATCATACGA
Teth5141907	Teth5141907	Teth5141907	85	AAAGATTATTTGACTAAATTAGACTCTGAAATAGGTGATGGTGATCATGGAGTAAATCTGAGTATAGGAT
Teth5141909	Teth5141909	Teth5141909	430	ATTAAAGATCGGAGAGGAATTGCGGGAGATTTCTTTGTATTTAAGATAGCAGGTGCTAAAGCAGCTACGG
Teth5141910	Teth5141910	Teth5141910	21	ATCACATAGCAAAAAGGTTGCTGAGGGTGTTGTAGAGATAGTTGAACAAATGAATAACAAAAATTCTAAG
Teth5141911	Teth5141911	Teth5141911	1184	CACTAAAATTAATTGAAACATTAGGTGTTCCCCTCACACAGGTTAGAGTAAGTGGAGGAGGAGCTATAAA
Teth5141912	Teth5141912	Teth5141912	116	TTGCAGGATTTTTTATAGTGGGTACGGTGTGGTTAGTTAATCATGGAATAGGGCTGATTTTTGAGCCACA
Teth5141913	Teth5141913	Teth5141913	31	ATTACAGGTGCTTTTGCTGGATACGGTGTATTCACAATATGGCCTTCAGCATTAGCTCATTGGCATTGGC
Teth5141914	Teth5141914	Teth5141914	1279	AAACGTTGTGCACAAGAGATTCAGGCAGGTAATGTTGCTATTAATAATGTAGATGCGGGAGTAATTAATG
Teth5141915	Teth5141915	Teth5141915	257	ATGACGAATTTCCAATAAAGCCAGGGGATGCATTATATGTTCCACCAAGAGAATTTCACACTACTCGACA
Teth5141916	Teth5141916	Teth5141916	133	ATTATTTTAAGAACTAGATCAAAGATTACAAGGGAAGTAATCGAGAATGCTCCACATTTAAAGATAATAT
Teth5141917	Teth5141917	Teth5141917	252	ATCAGCATGGGCTACAATAGAATTTACTAAAAAAGTAGCAGATTTTGGAGTTGATTTTGCCAGTGTTCTT
Teth5141918	Teth5141918	Teth5141918	291	ATTTACATCACTTATGTTTGATGGGTCGTCTCTTACGTTTGAAGAGAATATAAAAAAAACAAAAAAATTA
Teth5141919	Teth5141919	Teth5141919	851	AGTATATTAGAACGAAATATTCTACAAGAGTAAAATTCTTTAGTGGGGGTTCAGATTACCATGCTGATCA
Teth5141921	Teth5141921	Teth5141921	88	AGTGAATTTAATCTTCCAACTTTACCTGAAAAAACATTAGCATTTTTAACTGCTAACGGTGCTGAAGCAG
Teth5141922	Teth5141922	Teth5141922	312	TATGACTATGGGTGGAGTCATAGTAGGACCAGAACTAGCTAAAAAACTTGTAGATGTGTGGCTTGAGTCA
Teth5141923	Teth5141923	Teth5141923	713	CATCTTCAGTAGATAATATCATTACTGTTGAACATCACAATACAACGGGTGGACTAGGGAGTGCAGTGGC
Teth5141924	Teth5141924	Teth5141924	609	AAGTTTTGGATGGGGCGTAGAAATAATAGATGGTCACGATATAGAAAAATTACTTACAGCTTTTAATAAA
Teth5141925	Teth5141925	Teth5141925	8	AAAATAAAAATTACAAACCTAGTGCAATGGAAAGGCTTAACTCATTGTCACCAAATGTAGAACTATGGTG
Teth5141926	Teth5141926	Teth5141926	167	CTGAACGTTTAGCTATAACATCCTTTTTGACAGTTAAGGAAAACGAAGATATTGATTTAGAAAGTTATAA
Teth5141927	Teth5141927	Teth5141927	53	CTAATCTTTTAATAGAAGTCGATTTGACTTGGCAAAATAATTTAACTGCTTTTATGATATATGCAGACTG
Teth5141929	Teth5141929	Teth5141929	442	GAAGTTTTAAGCTCAAACGATGTGCTTACATTGAAAGACTACGTAAAAATTTCCAACTCAAAAGAAATAG
Teth5141931	Teth5141931	Teth5141931	327	GGCAAAGGGTGATATAGTTGAAGCAAGAAGAAGATTATCTTATATAGTCAGTAGGGATATAGATAGGCTT
Teth5141932	Teth5141932	Teth5141932	56	TAAAAGGAATAGATTTTACCATAAACAAAAATATGGTTTTAGGAATAATAGGAGCTAATGGCAGTGGTAA
Teth5141933	Teth5141933	Teth5141933	134	GTGAAACCTCTAGGACAATAATCCTTAATTTAAGACTTCCAAGAGCTATTGAATCTGCGATTGTAGGTAT
Teth5141934	Teth5141934	Teth5141934	419	AAAAAATGGGTATACCCGTCGTGATGCTAGAGGCTAAAGACATTGACCAGATATACCAATCTATAAAAAT
Teth5141935	Teth5141935	Teth5141935	180	AGAATATGTTGTCTTTGATGAAACAAAACCCAACCCTACAATTAAAAATGTAACAAATGGACTTAAGCTT
Teth5141936	Teth5141936	Teth5141936	353	TAGCCCCATTGCATAACCCTGCTAATATAAGGGGGATAGAAGCCTGTGAACACAAGATACCTGGCAAACC
Teth5141937	Teth5141937	Teth5141937	181	GAAATCTTAAGTGCCAAAGCAGTGGTTATTGTTCAGGATGCGACAAGCAGTAAAATGGCAGTACCACCTG
Teth5141938	Teth5141938	Teth5141938	208	TTTTTAGACCGTTTTAGTGGTTCTTTGGTAATTATAGGTAATATTTCAGCAGTGGATGAAGCAATTCATC
Teth5141939	Teth5141939	Teth5141939	466	ATAAGTGCTGTGCAAAAGGGAAAATTGGTTTCCTCAACTGTTGTTGCTAATATTAACGAAAAGTTATTAG
Teth5141940	Teth5141940	Teth5141940	370	AAAGATGGATATATGAATATATTCTATACAGGAGCTGCTAACGACAGCTATACACTTGCTAATTCGTTCT
Teth5141942	Teth5141942	Teth5141942	1061	CACATCCCCTTGTATACCACGAACAGCTCATGCCAGTAATCCCTTTTGTAACAGTACCTACTGTAGAAGA
Teth5141943	Teth5141943	Teth5141943	785	AGCTGCATGAATTAGCTCAACCAAGTGGTGAATTATATGGGATAAATAATGCTAGTAGTTTAAATTTTGT
Teth5141944	Teth5141944	Teth5141944	193	GTAAGAGGAAGTACTGCAACGAGAGTTGCAGCGAATGAAAGTGTTCCTATAGATGCGGCTATAGTGGGAA
Teth5141945	Teth5141945	Teth5141945	305	CAACCTTGACAAGAAATACTGCTTCAAAAATATCCCATCTTATTTTAGATACCCTTCCAACTCAAATTGC
Teth5141946	Teth5141946	Teth5141946	382	GTGGTAGATGAACCAACCGCAGCTGCAAAACTGCTAGAAATTATGGATGGTATAGTGGTGGATATAGGAG
Teth5141947	Teth5141947	Teth5141947	188	TAAGAGACTTAATGCAGCCTGGTGAATTTGCTGCAAAAGAAACGGTTATAATAGTAGGACCTAAGGGTAT
Teth5141948	Teth5141948	Teth5141948	395	TTGAGAAAGAGGATAAAAGTGAGGCTAAAGAAGAAACTGGAGAAGTAGAGGAAGAAGATGATAAGGAAGG
Teth5141949	Teth5141949	Teth5141949	287	AGTACGATCCCAATTTGTATAGAAATATTGGTATAAATGCAGCCAGGTTAGCCAAAAATTTACCATTAGT
Teth5141950	Teth5141950	Teth5141950	1482	AGTGTGCTTATTAAGAGAAGATGGGCTTTTACCATTACCACCAGAGTTGAACATGGAAAAGGTAATAAAT
Teth5141951	Teth5141951	Teth5141951	282	TGAAGCAGCAGGGAGAAAGCAACTAGCAAATAACTTTAGACGTGCAGCCGAGCTTACAAAAGTGCCTGAC
Teth5141952	Teth5141952	Teth5141952	411	GAAAGACTTACAACCTTTGAACAACCTAGAACTTTTCCCACAATGTCCAGTTTTGACTCTAGAAACGTAT
Teth5141953	Teth5141953	Teth5141953	1296	AGATGAAGAAGTGGAAGCAGCAACATATGCGCATGGTTCAAAAGATATGCCTCCAAGAGATGTCAATGCA
Teth5141954	Teth5141954	Teth5141954	101	TTACAAATCCAGGCTTGACTGAATTTGTAGGTACTGCACTAGGTGACACAATTGGATTGGTAATTGCAAA
Teth5141955	Teth5141955	Teth5141955	210	GGTTGTATCTGTCCATGTAATTCCAAGACCTCACGCAGATGTTGAGAAGATTCTTCCTAAAGCTGAAGAG
Teth5141956	Teth5141956	Teth5141956	241	ATTATTTTACTAGCCGTACCTCGCAAGTCAGTTAACAAAAAGGTAAGACAGTCAAAATATAATTCTATAA
Teth5141958	Teth5141958	Teth5141958	313	TTAAAACCTGTAACTCCAGAAGAGGTTGAGACGGTTGCCCGAAAAGTAATAGAAATCTTTGAGAATGAAA
Teth5141959	Teth5141959	Teth5141959	433	ATAAAAGTAGTGCCCCAAGATTACATTATAGCAGCTGGGAATATGCTCCAGATTATTGCTAGTTACTTAA
Teth5141960	Teth5141960	Teth5141960	7	CTACTTCTCATTACTAGCAGGGTGTGCACTTCGGCAAATGAAGCGAAGAATACTTCAATTTTCCACACTA
Teth5141963	Teth5141963	Teth5141963	10	CGTATTGGAATTGATGTTGGTGGGACCAATACTGACGCAGTCTTAGTAAATGAAAATATGGAACTAATAG
Teth5141964	Teth5141964	Teth5141964	166	GTTGACGATATCCCCGATGATGCATTAGTTGTTCCTGTAGCAATGATGGGAGCGCCGACAGTATTAGTAG
Teth5141965	Teth5141965	Teth5141965	866	ATGCTGCTTCATTGGGTGTTACTAATTTTTTAGATGCTGCCTTTAATGTAAAAGTTAACCGAGGAATAGT
Teth5141966	Teth5141966	Teth5141966	362	ATCAATTTAATATAGAGTTTTTCCTTTTTGACAATAAAGGACAACTAATTTTAAGTCAAACTCATTCGCC
Teth5141967	Teth5141967	Teth5141967	695	TAACTTCTAACTCTTTCTACGGGCCAGTAGTGGAAATTTTCCAAGGTACCGTAACAAACATCTCCACATA
Teth5141968	Teth5141968	Teth5141968	117	AGAGCACTGCCTTTCCATACTAGGCTTATCTAGAAAAGATGTAATTAAAGTCTATTTTACTCCACCTCTT
Teth5141970	Teth5141970	Teth5141970	1211	TAAGTATAGCATTAGCAATGGGAATAATTTCTTCAAGCATAGATCCACAAGCAATGCAAGCACTTTTTGT
Teth5141971	Teth5141971	Teth5141971	360	TGACATATTAAATTTAAGTGAAGCAGCAAACAGGATTGTCAAAGAGTACTCTGGTGGTATGGTTAGAAAA
Teth5141972	Teth5141972	Teth5141972	93	AAATATAACAATGGCGAGGTTTTGGGTTATGAACAAGTTGTCGGCTGACAACCCAATAACCATGAAAGAA
Teth5141973	Teth5141973	Teth5141973	1022	ATGACCTCAAAGAAAAGCTTCAAAACATATTAGAATTTTTAACTATACCAACAACATTCCAGATTAGTTT
Teth5141974	Teth5141974	Teth5141974	242	CATACAGTCAAACCATTGATAACTATCCAAACGGTGGTGGAGCCTTTATTGTTGCCAAGGACAATCTTGG
Teth5141976	Teth5141976	Teth5141976	437	CTATAGCGATAATAGGGACGGAAAGAGTGCTTCCTCCAGGAAAATGGATTCCAAAAAGGGCAAAAGTTAA
Teth5141977	Teth5141977	Teth5141977	56	TACGGCTTATGGCTAAAAATATATTAGAGGCAGAAGGATATAACGTTGAAGCTGCAGCTACCGCTGAAGA
Teth5141978	Teth5141978	Teth5141978	42	AGTAACTGAATATAGGGATACTGATACCATTGACATAGTTCTTATTCGAGTAGACAACATGCTTTATGAA
Teth5141979	Teth5141979	Teth5141979	215	CAGGAAATGCCATTATTATGATTGACGACAAAGGGAACGTAACTTTTTGGAACCCTGCAGCGGAGCGTAT
Teth5141980	Teth5141980	Teth5141980	96	TTTTATTAAGCGATTTATGGACATATTAGTACTGCCATACATAGAAAATCTTCCCCAAAAAGAGAGAATA
Teth5141981	Teth5141981	Teth5141981	106	TTTGAGGAAATTGTGTCTACTCGTCACAATAAAAAATATCTTGATGTTGATATTCCTCAAGAAATTTCCA
Teth5141982	Teth5141982	Teth5141982	11	TTTTAACGGCCATCATTGCTTATTTGATTGGTTGCATAAACAATGCATATATTTTTACAAAATACACGCG
Teth5141983	Teth5141983	Teth5141983	1071	TGGTCTTTTAAATAATGTGCTAAATGAAGCTATACTTATGTTTCCGCCACCTGCTGATAAGGGCAAACCA
Teth5141984	Teth5141984	Teth5141984	847	TATTATTACGAGGGGTTCCCTCAAATAGAAAATGGCGTAGGACTTATGGCATTGTTTAAACATCAATTTG
Teth5141985	Teth5141985	Teth5141985	232	ACAAAGGCTATTTATAGTTTTTTGTCTTTATATGGAATTTCAAAAAAGGACATATTGGTGGTAGATGCAC
Teth5141986	Teth5141986	Teth5141986	5	AAGTAGTGTATTATAGCTATTATGGGTGCTATTCTTCTCCTATATGTGCATATCTTCATTTAAATGACAA
Teth5141987	Teth5141987	Teth5141987	83	CCATCATTTATGTAGAAAATGAAGAAGAACAGCAAAAGCTTTCTATGTATTTGAGCAGAATTTTTAAGGC
Teth5141988	Teth5141988	Teth5141988	97	CAGTATCCTACTTATCCTCAAGGTTATATGACTCATTTAACCTTAGGGATAATTTCAGCGGCTTTAGGAG
Teth5141989	Teth5141989	Teth5141989	883	ATATTGACTAAAGCACTTTATGGTTCAGATGAGCAAAAACAAGTAGGTACTGTTACAAAAGCTCAAAGAC
Teth5141990	Teth5141990	Teth5141990	80	TGAAAATGACAGATACATGGGCTTTTTTGGTGATAATTGGGATGATTATAGGGACATTAATACCTAATAT
Teth5141991	Teth5141991	Teth5141991	483	ACAGATTTTTAGAGAACTTTTGACATATATGATGGAAGACCCTAGAAACATTGACCAGGCAACACAATTT
Teth5141992	Teth5141992	Teth5141992	640	ACGGCCTTTTTCTTAAATGGTGAATTAATTGAAAGTGGACCAACAGACAGGGTTTTTTATAATCCTAAAG
Teth5141993	Teth5141993	Teth5141993	175	GGGCCACAGCTTTTTAATTCATTACAATTATTAATAATAACTTTGATAATTTCTGTTCCCATAGGCTTAG
Teth5141994	Teth5141994	Teth5141994	458	GTTTGTTGGCAGGTATATTAGTTCTCACGATTATGACACTTCCTACAATTACCAGTGTTAGCACTGATGC
Teth5141995	Teth5141995	Teth5141995	538	AAGATCGTGTTAAAAGGTCAGGAAGAAGCAGAAGGTCTTGCTTTGACAGAAGATTCTAATGGAGCAGTTA
Teth5141996	Teth5141996	Teth5141996	1092	ATTTGTAAAGGTATCTACCAGAGAAGAGGGGGATAAAATAATTATTACAGTTGAAGACAACGGTATAGGA
Teth5141997	Teth5141997	Teth5141997	20	TTATAGAAGATGAAATTCATATATTGGAACTTTTAAGATACAACTTGGAAGCAGCAGGATACAAAGTTAT
Teth5141998	Teth5141998	Teth5141998	67	ACTTCTATAAGGAGAAGAAGGGAATGTTTAAAATGTGGGAAGAGATTTACTACTTATGAGAAAGTAGAAC
Teth5141999	Teth5141999	Teth5141999	115	ATTGTTATACCGAAAGAAACAAGTTTTTTTAGGTTTTTTAATAAAGATATAGAAATATACTTGCCGTGGG
Teth5142000	Teth5142000	Teth5142000	156	TATTCAAAGATTTAATAATCGCGGGGAATACGTAGATGATTTGTTTCAAGTAGGATGTATAGGGCTTATA
Teth5142001	Teth5142001	Teth5142001	597	ATTAGAGGGTGGAGTAGAAAAGACTCAAAAAGAAGTGGCAGATATGTTGGGAATTTCACAGTCCTATATT
Teth5142002	Teth5142002	Teth5142002	500	ACGACCCTTTAACTAAATCGCCTGTTGTGGTAGTGGAGTTTTTGGCTATGAAAAATATACTTCCTGATAA
Teth5142003	Teth5142003	Teth5142003	746	TATTAGAGACTTCAATTGAAGGCTCAAGAGGAATTCTTTTGAATATTGCAGGAGGTCCGAATTTAACCAT
Teth5142004	Teth5142004	Teth5142004	295	AGAGAAATAACAAAACAAGACGTAGATAGAGTTTTACAAGCTGCTAAAATTATTGCCATTCCTTCTGATA
Teth5142005	Teth5142005	Teth5142005	218	TTGCTTATATTGGGGATGTATTAGGAGTTCCCATTTATCTTGCGGCAATTTTTGTATTTGGAAGCAGGCT
Teth5142006	Teth5142006	Teth5142006	472	GAAATTAGGTGTGTTGGCCCTACAGTAAATGTAAATTCTGTGCGTTTTTCTGCGCCGTATGTCATAAAAG
Teth5142007	Teth5142007	Teth5142007	234	TAACCCCTATATAAGGGAGAGCAAAGTAAAAATTCAATACCCTGACACTGTAGAAATATTTATAAAAGAA
Teth5142008	Teth5142008	Teth5142008	335	TTCCAGGAGGTTGTGATATAGGACACAGACCTATAGATTTACACCTTAAGGGTTTGAGAAGATTAGGAGT
Teth5142009	Teth5142009	Teth5142009	1018	ATGAGAGATAATGCCCAAAAAATTTCTAAAATTGATGCTGCGGAGAAAATATACAAGCTTATAAAAAGCA
Teth5142010	Teth5142010	Teth5142010	21	GGATTATGGCATTTTACTCACAGTTTTAATACTAGTCTCCATTGGTGTAATTATGGTCTTTAGTGCTAGT
Teth5142011	Teth5142011	Teth5142011	848	ATGCATTGGCCGCTTCTTCAGTAGCATATCTTTCAGGGATTAGTGCAGATGTTATTGCAAATACTTTAAA
Teth5142012	Teth5142012	Teth5142012	575	TAAATAATATAACTTATGGAGCGTTCAGTGCCGCTTTGACAGGAGGATTGCTAGGATTTTTGAGGTATAA
Teth5142013	Teth5142013	Teth5142013	212	TGGATAATGTAGAATGTTTGAAAGATTTTTCAGTTAATGTCATTTACGTTAATGAGACTTTAGAAGCTTT
Teth5142014	Teth5142014	Teth5142014	971	TAAAAGGTCGATTTGAACCGGTGGAGACAGGAAAAGACTTTTATGTGTTCATAGATTATGCCCATACTCC
Teth5142015	Teth5142015	Teth5142015	817	CTTAATGAACAGTTTTATTGTCCGGGCTATACTATAGTTTCTGGACATAGAATAAATTGCTGGGCTACCC
Teth5142016	Teth5142016	Teth5142016	210	ATATGCAGAAAATTTAAATCAACAATTAAAAGCCCAAATTGCTTCTTTAACCAATCCCGCTCGAATTGAA
Teth5142017	Teth5142017	Teth5142017	269	TTGACAAGGTTGATGGCATCCTTTTGGATTTGGGGGTATCTTCTTATCAATTAGAAGAAGTTAAACGGGG
Teth5142018	Teth5142018	Teth5142018	213	TTTCTTAGCTGGAGCTGTGGAATGTGAAATTGATAAACAGGGAAGAATACTTATACCTGCTAATTTAAGA
Teth5142019	Teth5142019	Teth5142019	284	ACACTAATTTTACTACAACTGCTTATTTATTTGCGAGTACTGAAAACTTCTATGAAAATCTAAAACTTTT
Teth5142020	Teth5142020	Teth5142020	1070	CCTCTTTGAATGCAATGAAAGACAATGCTACTTCTAAATCTGACTACTATTTGTCACAAAAAATTGCAGG
Teth5142021	Teth5142021	Teth5142021	264	TGCTCTTGTAGGAGTGGATTTGAAAGCAAGAGTACAGGGAACTCTTGAAACAGATGTAAAAAAGAAAATA
Teth5142022	Teth5142022	Teth5142022	982	GTAAAAGCCGGTTCACAGGCAACAGCAAGAGAAATGGGACTTATGAGACTGGAAGGAAAAGATTATGTGA
Teth5142023	Teth5142023	Teth5142023	10	GTAATAGGTAGATGTCCAGTTTGCAGTGAAAAAATGGTGGTAACAAGGCTGGAATGTCCTCAATGTGGAA
Teth5142024	Teth5142024	Teth5142024	922	TTTAGACCTCTTATTGGGATGGATAAGACAGAGATTATAGATTTAGCTCAAAAGATTAGTACGTTTGAGA
Teth5142025	Teth5142025	Teth5142025	160	GCTAACTTAATCAACAGTGAGCCCGAAGGAATAGTTTTTACTTCTGGAGGGACAGAATCAAACAATCTTG
Teth5142026	Teth5142026	Teth5142026	197	ATGAGGATGGAAAGGCTACCTATGAAGAGGTAGAAAGAATTATTAATTTAATGATTAAATTTGCAAAATA
Teth5142028	Teth5142028	Teth5142028	56	AGCCAGGGCAACTTCCAGAACCTACAGAGATAGCTTGCATTGAAGTGACTAAAGTGTATGATGCTTGTTC
Teth5142029	Teth5142029	Teth5142029	129	TACTCAGTTGGCAGAAGCTACTGATAATGAATTAGCAAAAGCAGTTTTAATGGACATAGCAGATGAGGAA
Teth5142030	Teth5142030	Teth5142030	112	GAGGTTTCTACAGATAAGATTACCAATGTTGTAGAATCTCCAGCGGATGGAATTTTGGCGAAGATCTTAG
Teth5142031	Teth5142031	Teth5142031	258	TAGTTTTGCAGATACAATGGTAGCTACGAAAATAATGGAACAATTTGGTGTGGGATGCATTGTTTCATTA
Teth5142032	Teth5142032	Teth5142032	532	GGGGATGTTCCTGATATTAATGAACCCATACCTCTTGGAGTAGCAGATATCAAAAGAGAAGGCAGCGACG
Teth5142033	Teth5142033	Teth5142033	335	CTAATGGTATTGTAGGTGGAGGTTTTCCTATTGCAGCGGGTGCAGCTCTTTCCGCTAAAATGAGAGGAAC
Teth5142034	Teth5142034	Teth5142034	115	AGTTGTCTATGTGGACTTACGGAAATATTGGGTGTTGACTTAAATGAGATAGTTGTAGAGGCTACAGTGG
Teth5142035	Teth5142035	Teth5142035	834	ATGTATTTTTTATGGTCGAAACAAAAAAATACCATGTCGTATAAATGCTGTTCCTATAGTAGCTAACAGA
Teth5142036	Teth5142036	Teth5142036	240	TCGAAGGATTGCTGAGGCTGCTCAAAAGTTAGGATTAAAGCATGTAGTGGTTACTTGTGTTACAAGAGAT
Teth5142037	Teth5142037	Teth5142037	154	GGTGGTTTTGACGAAAACATCCTTGTGCCTTTAGCGGAACTTAAGAAAAAAGCGGAGCTTTATAAAGTAG
Teth5142038	Teth5142038	Teth5142038	457	ACAAGTGATAAAGCGTTAGAACTTGAAAGAATTCCTGAAAAAATTGTCATCATAGGGGCGGGAATTATAG
Teth5142039	Teth5142039	Teth5142039	699	TTGGGGTAGTATCACGACTTTGGCTTATTCTACAAATATTAAAAATTGCTATATCTCCCTTTTAGAAAAT
Teth5142040	Teth5142040	Teth5142040	94	CCAACTCCCAGAAGTATTACGGAAAGCTGTAGCCATTCTCTCAAGTTTGGATTAGAATCTTTACGAATAG
Teth5142041	Teth5142041	Teth5142041	862	GCTGTTGCGATATTCGCTGATAAAGAAGAAATTGGAAGTATGGGCAATACTGGTTTTCAATCAAGATTTT
Teth5142042	Teth5142042	Teth5142042	469	TCTAAAGGGTATAGCAATAAAGAAATTGCACAAAAACTATTTTTAAGCGAGAAAACTGTCAAGAACCATG
Teth5142043	Teth5142043	Teth5142043	133	TTAGAAGCGCAATTAGAAGAACTGAAAATCCAAGTTATAAATGTCATAAAAGAAGTAGAGCTGTGTGAAA
Teth5142044	Teth5142044	Teth5142044	330	TAATTTAGGTCCTCTCTATGCTAAAATTCCTTTAGGTTTAGTTTTTTCTACTGATTTATTCGCTAATACA
Teth5142045	Teth5142045	Teth5142045	228	TGAGACTTTAAAAATTGCTAAAATGTATAAAATAAAGGAGGCAATTTTTAAGGCTAAAAGCCCCTCTTGC
Teth5142046	Teth5142046	Teth5142046	207	TGCTTTTGAGGACATAAGGGATTATATAAAAAAAGCACAAATAGATTCCGTGCTTTATAACCAAGAGCTT
Teth5142047	Teth5142047	Teth5142047	599	ATTCTCTTGTAGATAAAGAGGGAAAAGTTTTAGAAAAGGATTTACACCTTTTGAGTATGGCGGATTTATG
Teth5142048	Teth5142048	Teth5142048	174	AAATATTGCAGATGAACTTTTTATTGCAAAAGAAGAAAATAATGCTATCAAAAAGGAATTGCTTTCTTTA
Teth5142049	Teth5142049	Teth5142049	1639	GGGGAAGACCAAAGCCTTATGAGAACTACTCTACTGCCTTTTATATTGAATGTAGCTTATACCAACTATA
Teth5142050	Teth5142050	Teth5142050	564	TATATCTCCTGGAAGGGTTTATAGGTCTGATGAGATAGATGCAACTCACTCCCCAGTGTTTCATCAGATG
Teth5142051	Teth5142051	Teth5142051	424	GTAGATGTTTTTAATCCAAAGGTTTTAAGAGCATCCATGGGGTCTATTTTTCACATTCCTGTCATAGTTA
Teth5142052	Teth5142052	Teth5142052	153	ATTAAGAAAGAGAGATTTTAGAAGACTTTGGATAACAAGAATAAATGCTGCTGCAAGAGCTCATGGGATT
Teth5142053	Teth5142053	Teth5142053	16	ACACATAGAGGAGCAGCAAAAAGGTTCAAAGTATTAAAGTCAGGAAAAGTTAAAAGGTCAAAAGCTTATA
Teth5142054	Teth5142054	Teth5142054	368	TTGCAGAAGAGCTTGATGAGTATGGCGCTATAGAAAAAGCTCCTAATATGGAGGGTAGGAATTTAATAAT
Teth5142055	Teth5142055	Teth5142055	2	TGAGGTATATTACTGCAGGTGAATCCCATGGAGAAGCATTAATTGCTGTTATTGAAGGTCTTCCTGCAAA
Teth5142056	Teth5142056	Teth5142056	118	GCCATAAAATTAGGAGCCGACGATTTTCAGGTATCTCTTTTAAATTCTCTTCCCGCCCTTATGGTGGTAA
Teth5142057	Teth5142057	Teth5142057	206	TTTATTGGCACACTTCTTCCCATATTTTAGCACAAGCTGTAAAAAGGCTTTTTAAAGATGTGAAATTGGC
Teth5142058	Teth5142058	Teth5142058	511	CACAGTGAACTTTATATGATAGAGATTATGGGGGGAGTTTTAGGGTTTCTAATAGGAGTATTGCAAGCAA
Teth5142059	Teth5142059	Teth5142059	523	TACAACGAGTTTATAGGTTTACTTAAATACTTCGTCGAATTACAGGATTCAAAAGTTGAAATATTGAATA
Teth5142060	Teth5142060	Teth5142060	505	GAAGCGCTTTTGATAGAACCCGGAGGTGTTTTTTTAAAGGGTTTTGAATACGGGTTTATTGGCGGTGCAA
Teth5142061	Teth5142061	Teth5142061	622	AGAGATTTTTTGGGACACATAGGTGGAGATGATTTTGTGATAATTACTACTCCTGATAAAGCTGAAGAGA
Teth5142062	Teth5142062	Teth5142062	86	GCGGAATATGTACTTCATTGCTTCCTAAACTTGAAGGAATGCTAGTAAACTATCCAAAAATAAAAAGTTT
Teth5142063	Teth5142063	Teth5142063	521	CTGGAGGCTTTATTATACAATTATTGCCTAATATTGAAGAAGAAGTTGTAGCAAAGGTAGAGGAAGCACT
Teth5142064	Teth5142064	Teth5142064	72	AGACGTATTTGTCCATTACTCAGCAATTGAAGGCGATGGCTTTAAGACATTAGAGGAAGGACAAAAAGTT
Teth5142065	Teth5142065	Teth5142065	554	AGTCCAGCGATTTATTAATAGTCATAGGTTCTTCCTTGGCAGTTTCGCCAGTGAACTTTTTGCCAGATAC
Teth5142066	Teth5142066	Teth5142066	60	AAAAAAAGTTGGATGGTCGAAGTTGTCTGCCCAAGAAACAGGGAAGATAGGTTCAATAGTTAAGAAAAAG
Teth5142067	Teth5142067	Teth5142067	61	GGAGATGTGGAACTTATTGACGTTACAGAGGATGGAATTGTAAAGGTAAGGCTGACAGGTGCTTGTGGAG
Teth5142068	Teth5142068	Teth5142068	335	CAATATGGGCTAATGGCGACATAATAGGAGAAATAGATATTGACAGCGATGATTTAGCTGCTTTTGATGA
Teth5142069	Teth5142069	Teth5142069	87	TGCTATTGGTGGATATTATTTGTACCGACAAGCTATGAAATTGAACTACGATGAAGATTTTTTGCTTAAT
Teth5142070	Teth5142070	Teth5142070	933	CGGAAAAACTTTTGGAATATACTTAAAAGATGAAACAGGAGAATTGACTTTTAACGTTGGTACAATTCAA
Teth5142074	Teth5142074	Teth5142074	391	AGATTAATAAATTCAATACCTGAAGCATTATCTTCTACTGAACGGGTTTGTTCTTCAATCAATGTAGCTA
Teth5142075	Teth5142075	Teth5142075	86	TTATATCCATAATTGGAGTAGACAAGGTCGGTATTATTTACTCTGTTTCAAAATTGTTAGCTGAAGCAAA
Teth5142076	Teth5142076	Teth5142076	195	CAAATTACAATCGAATACTGAAAGTTCAATTGAAATTGCATTATTTCAGGGTTTGCCCAAGTCAGATAAA
Teth5142077	Teth5142077	Teth5142077	448	ATGGCTTTTGGCACAGGCACCCATGAGACTACAAAGATGTGTTTGGAGTTTTTAGAAGATATTGTGATGC
Teth5142078	Teth5142078	Teth5142078	1087	AAAAAATTAGAAGGAAATACTGCGACAGAATCAAAATCCTTTTTTCAAAGGATGAAGGATGCTTTTGGCG
Teth5142079	Teth5142079	Teth5142079	12	TATAGGAATTGACTTAGGAACTACTTTTTCTTGTGTTGCTGTTATGGAAGGAGGCCAACCTGTAGTAATA
Teth5142080	Teth5142080	Teth5142080	352	AATTCTCTAAAAGAAGGGATAGAATTAATTTACAGGCAGTTTAAAAAGATATTGGATAAATTTGGCGTGA
Teth5142081	Teth5142081	Teth5142081	39	GGTTATTACTGATTATATTATGACGGCAGAGCCAATAGGGTCGAGAACAATAGCTAAGAAGTACAATATA
Teth5142082	Teth5142082	Teth5142082	546	GCATGTTTCTACTTATAGCTTGATTTTAGAACCTAACACCTCCTTTTACAGACTTTATGAAAAGGGTCAG
Teth5142083	Teth5142083	Teth5142083	32	TTTGCATTATTGCTCACATAGACCATGGTAAATCTACTCTTGCAGATAGACTTATTGAGAAAACAGGTTT
Teth5142084	Teth5142084	Teth5142084	17	CAAGAGAGAGAAAGAAACAGATTCAAAGAAAGAGACTTGTAATCTTTGCTCTTTTATTGTACATTGTTAT
Teth5142085	Teth5142085	Teth5142085	21	AGGTATAAAATGGAAAAAAGTTATGGAGAATTTTTTGAAAGTTGCAGAACTGAGAAAAAATATAAGCTTA
Teth5142086	Teth5142086	Teth5142086	687	CTTAACGGTTTTTCAATTAGGGGATACGTTAAGAGCGAATGATTACCATAAATATGCGATGGATAAAATT
Teth5142087	Teth5142087	Teth5142087	985	GATAAATTAAATGAGCTTTATCCCGGCCTATCTTTAGGAGTACAGGTAAAGCCCTACAGTGAATATAATC
Teth5142088	Teth5142088	Teth5142088	866	ATTTATTGGTACGAAATATAGCTTCAATTATATCTAGAGGAATAAATCTTGCACTGCAACCTGGTCTTAC
Teth5142089	Teth5142089	Teth5142089	87	CTTTTGGGGAGCTCTTATTTCAGCATTGGTAATAGCTTTGTTGGGTTATATTGTAGAATTAATATTAGGA
Teth5142090	Teth5142090	Teth5142090	213	AGTGGCAAGAAAAAAATCCAGACTTTATGCAAAATTTAATGCACTTTTAAAATCAGCAGCAAGTAATGAA
Teth5142091	Teth5142091	Teth5142091	302	TTGTGAATTATATGGAAGAAAGAGCCAATATGGCGGAGAATAAAACAGTTTTGATTATTGTAGATGGAGA
Teth5142092	Teth5142092	Teth5142092	1083	TCTTTCTGCTCAAATTGGCACAATCCCCTTTACCATGTATTATTTTCATTATATATCCATAATTTCGCTT
Teth5142093	Teth5142093	Teth5142093	432	AAAGGGAGAAAAAATCTTTGTATATAGTGGTGATACCACCTATAATGAGGATTTAATATCTTTTGCAAAT
Teth5142094	Teth5142094	Teth5142094	257	AAAGTCTTTATAGTGCCAGTATGGACATGATAAATAATTTAGATCCAAACAAAACTAATGAAGAAGCATT
Teth5142095	Teth5142095	Teth5142095	52	TTGGTTACTATTGGTACTATGGTGATTCAGATACCAACTCCGGCTACAAAAGGCTATATAAACGTAGGTG
Teth5142096	Teth5142096	Teth5142096	110	GTAAACTGGATGATTTGATTGTTTCATATATAATCAACAAAAAAGATAGGTATTCCACAGTGGGAAACTA
Teth5142097	Teth5142097	Teth5142097	64	ATAAAAAGTGACGATATCTTGAATAGGATACTAACTAATGAAGCTGAACAGGTAAATGAGGGAGAAAATG
Teth5142098	Teth5142098	Teth5142098	50	ATACAGGGATAATTGATGGCTTTAAAGTTTACAAAGTATATGAGGAAAATGATGTAATATACCATGTAGT
Teth5142099	Teth5142099	Teth5142099	752	CAATACCAGTGGTAGAAGTAGATCATAGGGTAATAGGAGATGGAAAACCTGGTCCCATAACGAAAAAGAT
Teth5142100	Teth5142100	Teth5142100	43	TGTACTGCAGAATGCCCGGTAGATGCTATTCACGAAGGTGATGGAAAATACGAGATTGACCCTGATACTT
Teth5142101	Teth5142101	Teth5142101	73	TTTGCAGAATACTATTTAATAGGGACAATGTTAAGTATACTTATAGCTCTTTTTGGAGGTTTAGCGATAA
Teth5142102	Teth5142102	Teth5142102	959	ATTATGATTTAGATAAATTAACTGAAGTTGTCATTCCATTTTTGAAAGCTAAAAACTTTATTGGGGAAGA
Teth5142103	Teth5142103	Teth5142103	246	TGAACCTTTATACGGCATTGACGAAATTTTGGCCCTTAGTATAACAAATGTTTATGGTTCTATAGGTCTT
Teth5142104	Teth5142104	Teth5142104	358	CCTAAAAAAGGTGAGGAAGCGATGGTTTCATTTTCTGATACTACAGCAAAAGATAAAAAAATAAATATAA
Teth5142105	Teth5142105	Teth5142105	836	TGAAAAAAACAGAAAAGGGTGAAACAATAACATATATCGACTTAGGAAAGTCCCACTTTAAACTTCCTCT
Teth5142106	Teth5142106	Teth5142106	751	GTAGGTGTCGAAGGAAGTAATGACTTAAAGAATGCAAGAGTTGTTGCTGATTATGTAGGTACGATTCACC
Teth5142107	Teth5142107	Teth5142107	673	AGAGGCAATTATCCTCTTTTAAGGTGTTATAGTGGCACAAATGACGTATTTAAGATGGCAGAAATGCTTT
Teth5142108	Teth5142108	Teth5142108	838	GGTTTGTTAGCTCCTCAAACATTAGATTGCCGTTATATATTTGAAGATGTTCCTATGAGTTTAGTGCCTA
Teth5142109	Teth5142109	Teth5142109	1	ATGAAGACGCATCCTATCTTGAAAAGCATAATCCCAGTACTAGAAGGTATAGCTAATACATTTGGCAAAA
Teth5142110	Teth5142110	Teth5142110	120	AGCTACGGGGAATTCAGATACCCATGTAAAAGCCTTGACTGACGAAGTTGAGAAAAAACTTTGGGAAGAA
Teth5142111	Teth5142111	Teth5142111	490	ATTTGCTATGTAATAGAAAGAAAATTGCTTCTTTATGAAAAAACAATAAGAGCGAGAAATGATATTCTCT
Teth5142112	Teth5142112	Teth5142112	270	TACTATCAAAGAGTTTAAAAAAATTTATGGGGAGAAAACTCAACTTTATTTTATAACAGGAGCGGATGCT
Teth5142113	Teth5142113	Teth5142113	582	ACCTAATTTGGGAGTTGTAGAACATAAAGGGAAATCCTTTGTAATGGCAGATATTCCAGGTTTAATTGAA
Teth5142114	Teth5142114	Teth5142114	13	GTGGAGTTATTGGTAGACTACATCAAAAGAAGCAGACATGAGCTTTTAAATGATTTACAATTGGTATTAG
Teth5142115	Teth5142115	Teth5142115	82	GTAAAAAGGGCAGATGGCCAATTTGTATTAGCTGGTAATATCCTTGTAAGGCAAAGAGGAACTAAAATTC
Teth5142116	Teth5142116	Teth5142116	77	ATGAGTATGGAAAGGACATCATATGTGCAGCTGTTTCTGCTATATCTCAGACAGCGGTGCTGGGAATAGA
Teth5142117	Teth5142117	Teth5142117	43	CGTGAAGGAGATGTTCTTGTAGTAGAAAAGTTAAATTATCCAGAAGGGGAAGTTATTTCTTTTGACAAAA
Teth5142118	Teth5142118	Teth5142118	11	AATATTATACAATATTAGCTTTGATATTCGCAATTATAGTAGCGATTTTTGCTATTTCTAATGCTGGACC
Teth5142119	Teth5142119	Teth5142119	304	GCTGTATTTGTAGCTCTTTGGATTGCTGCATCGGTGGGAATCACCTTAAATGTCTCTGCCAATATACCAT
[truncated: 314 more rows]

## Sheet: Genes without probe
Teth5140042
Teth5140197
Teth5140338
Teth5140339
Teth5140361
Teth5140362
Teth5140381
Teth5140382
Teth5140544
Teth5140545
Teth5140546
Teth5140548
Teth5140574
Teth5140621
Teth5140623
Teth5140766
Teth5140903
Teth5141080
Teth5141106
Teth5141107
Teth5141149
Teth5141155
Teth5141163
Teth5141322
Teth5141323
Teth5141324
Teth5141327
Teth5141328
Teth5141329
Teth5141598
Teth5141773
Teth5141802
Teth5141809
Teth5141874
Teth5141875
Teth5141928
Teth5141957
Teth5142071
Teth5142072
Teth5142073
Teth5142303
Teth5142321
Teth5142322
