# Supplementary material for: The Thermoanaerobacter Glycobiome Reveals Mechanisms of Pentose and Hexose Co-Utilization in Bacteria
Source: PLoS Genet. 2011 Oct 13;7(10):e1002318. doi: 10.1371/journal.pgen.1002318 (PMC3192829; doi:10.1371/journal.pgen.1002318)
Supplement: Table S14 — Primers and Sequences Used for qRT-PCR. (XLS) [file pgen.1002318.s024.xls]

## Sheet: Sheet1
Table S14. Primers and Sequences Used for QRT-PCR.
Gene ID	Forward primer	Reverse primer	Predicted function of selected protein	Size (bp)
Teth5142363	TGGGCTGAATACTTTGGT	CTTAGCCTGTCTTGCTATCT	V-type ATP synthase subunit B	100
Teth5141935	TGTCAGAGCTGGGCTTGT	TAATTGTAGGGTTGGGTT	iron-containing alcohol dehydrogenase	98
Teth5140412	TCAATTTGCCAACTCCTG	GCTCCACCCAATACCTCT	PTS system, N-acetylglucosamine-specific IIBC subunit	117
Teth5140413	CATCCCTTGACATCTCCA	CTTTGTCTTTCCTGCTTTT	PTS system, glucose subfamily, IIA subunit	99
Teth5140971	TTTACAGATCATTCTCCTGGTT	CTCATACACTTCCGCATC	6-phosphofructokinase	90
Teth5140158	TTTAAGACAGGCAACCTCT	ATAGCCGCAATACCACCT	monosaccharide-transporting ATPase	120
Teth5140153	ATTTACAGCTAATGGGACA	CAAAGGCTGCTTCTACTCT	xylose isomerase	110
Teth5140145	CATAGGTGCGAAGTTCCA	TGCCCACAATCTTTACCC	iron-containing alcohol dehydrogenase	110
Teth5140146	CTGGGAACCGACCTCTTA	GGGTCCCTTATTACTGAAAC	NADH:flavin oxidoreductase/NADH oxidase	105
Teth5140267	TGATACCTGGTGGTGTTG	GTCAAAGTGAAATAGCGTAA	Beta-glucosidase	116
Teth5140266	TTTGTTGTTACCCAGTTTAG	CAGTTGTTTCTTGCCCTAT	glycoside hydrolase family protein	97
Teth5142195	TTGAGACAATACCAAAGGAC	CAGCTATACCAGGAAGTGCA	binding-protein-dependent transport systems inner membrane component	108
Teth5142194	GCAAGACCCAATCAGAAG	TGCTCAAATGGTGGGAAA	extracellular solute-binding protein	106
Teth5142201	TGTAGATGGTGCTTCTTAT	AATGCTTCACAGGCTTTA	extracellular solute-binding protein	90
Teth5141896	CAACAAACGATGGTGGTAC	TCTCCTCCTCCAAGACCTA	glycerate kinase	91
Teth5141115	TGGTAATGCACCGACAAT	GCATCTGAAACCCACTTT	extracellular solute-binding protein	101
Teth5141116	GAGATTTGTTAGAAGCAGC	TAGTAAAAGAAGGCACCAT	binding-protein-dependent transport systems inner membrane component	91
Teth5141276	ATGCCAGCAGTAGGAAGG	AAGGCTAATGCTCCAAAG	heavy metal translocating P-type ATPase	91
Teth5140627	AATAGACCCTGACCTCACA	CATTACAGATACATAGGCTTC	bifunctional acetaldehyde-CoA/alcohol dehydrogenase	100
Teth5140241	AAGCGATTGGTCTTCCTG	TTTGTTGCCGTTGTCTGT	iron-containing alcohol dehydrogenase	95
